# Supplementary material for: Structure and excitation-dependent emission of novel zinc complexes with pyridyltriazoles
Source: RSC Adv. 2019 Jul 16;9(38):22143–52. doi: 10.1039/c9ra02491c (PMC9066697; doi:10.1039/c9ra02491c)
Supplement: RA-009-C9RA02491C-s002 [file RA-009-C9RA02491C-s002.cif]

# Electronic Supplementary Material (ESI) for RSC Advances.
# This journal is © The Royal Society of Chemistry 2019

####################################################################### 
# 
# This file contains crystal structure data downloaded from the 
# Cambridge Structural Database (CSD) hosted by the Cambridge 
# Crystallographic Data Centre (CCDC).
# 
# Full information about CCDC data access policies and citation 
# guidelines are available at http://www.ccdc.cam.ac.uk/access/V1 
# 
# Audit and citation data items may have been added by the CCDC. 
# Please retain this information to preserve the provenance of 
# this file and to allow appropriate attribution of the data. 
# 
#######################################################################

data_znp
_database_code_depnum_ccdc_archive 'CCDC 1905545'
loop_
_audit_author_name
_audit_author_address
M.Kiskin
;IGIC
Russia
;
_audit_update_record             
;
2019-05-07 deposited with the CCDC.	2019-07-08 downloaded from the CCDC.
;

_audit_creation_method           SHELXL-2014/6
_chemical_name_systematic        ?
_chemical_name_common            ?
_chemical_melting_point          ?
_chemical_formula_moiety         ?
_chemical_formula_sum            'C26 H20 Cl4 N8 Zn2'
_chemical_formula_weight         717.04

loop_
_atom_type_symbol
_atom_type_description
_atom_type_scat_dispersion_real
_atom_type_scat_dispersion_imag
_atom_type_scat_source
C C 0.0033 0.0016 'International Tables Vol C Tables 4.2.6.8 and 6.1.1.4'
H H 0.0000 0.0000 'International Tables Vol C Tables 4.2.6.8 and 6.1.1.4'
N N 0.0061 0.0033 'International Tables Vol C Tables 4.2.6.8 and 6.1.1.4'
Cl Cl 0.1484 0.1585 'International Tables Vol C Tables 4.2.6.8 and 6.1.1.4'
Zn Zn 0.2839 1.4301 'International Tables Vol C Tables 4.2.6.8 and 6.1.1.4'

_space_group_crystal_system      monoclinic
_space_group_IT_number           11
_space_group_name_H-M_alt        'P 21/m'
_space_group_name_Hall           '-P 2yb'

_shelx_space_group_comment       
;
The symmetry employed for this shelxl refinement is uniquely defined
by the following loop, which should always be used as a source of
symmetry information in preference to the above space-group names.
They are only intended as comments.
;

loop_
_space_group_symop_operation_xyz
'x, y, z'
'-x, y+1/2, -z'
'-x, -y, -z'
'x, -y-1/2, z'

_cell_length_a                   8.859(3)
_cell_length_b                   7.160(2)
_cell_length_c                   11.567(4)
_cell_angle_alpha                90
_cell_angle_beta                 95.287(11)
_cell_angle_gamma                90
_cell_volume                     730.5(4)
_cell_formula_units_Z            1
_cell_measurement_temperature    150(2)
_cell_measurement_reflns_used    1982
_cell_measurement_theta_min      2.78
_cell_measurement_theta_max      25.89

_exptl_crystal_description       plate
_exptl_crystal_colour            colourless
_exptl_crystal_density_meas      ?
_exptl_crystal_density_method    ?
_exptl_crystal_density_diffrn    1.630
_exptl_crystal_F_000             360
_exptl_transmission_factor_min   ?
_exptl_transmission_factor_max   ?
_exptl_crystal_size_max          0.120
_exptl_crystal_size_mid          0.050
_exptl_crystal_size_min          0.020
_exptl_absorpt_coefficient_mu    2.040
_shelx_estimated_absorpt_T_min   0.792
_shelx_estimated_absorpt_T_max   0.960
_exptl_absorpt_correction_type   multi-scan
_exptl_absorpt_correction_T_min  0.5794
_exptl_absorpt_correction_T_max  0.7454
_exptl_absorpt_process_details   
;
 SADABS 2016/2: Krause, L., Herbst-Irmer, R., Sheldrick G.M. & Stalke D.,
 J. Appl. Cryst. 48 (2015) 3-10
;
_exptl_absorpt_special_details   ?
_diffrn_ambient_temperature      150(2)
_diffrn_radiation_wavelength     0.71073
_diffrn_radiation_type           MoK\a
_diffrn_source                   'fine-focus sealed tube'
_diffrn_measurement_device_type  'Bruker APEX-II CCD'
_diffrn_measurement_method       '\f and \w scans'
_diffrn_detector_area_resol_mean ?
_diffrn_reflns_number            6090
_diffrn_reflns_av_unetI/netI     0.0459
_diffrn_reflns_av_R_equivalents  0.0465
_diffrn_reflns_limit_h_min       -10
_diffrn_reflns_limit_h_max       11
_diffrn_reflns_limit_k_min       -8
_diffrn_reflns_limit_k_max       8
_diffrn_reflns_limit_l_min       -14
_diffrn_reflns_limit_l_max       14
_diffrn_reflns_theta_min         2.776
_diffrn_reflns_theta_max         26.390
_diffrn_reflns_theta_full        25.242
_diffrn_measured_fraction_theta_max 0.991
_diffrn_measured_fraction_theta_full 0.992
_diffrn_reflns_Laue_measured_fraction_max 0.991
_diffrn_reflns_Laue_measured_fraction_full 0.992
_diffrn_reflns_point_group_measured_fraction_max 0.991
_diffrn_reflns_point_group_measured_fraction_full 0.992
_reflns_number_total             1595
_reflns_number_gt                1304
_reflns_threshold_expression     'I > 2\s(I)'
_reflns_Friedel_coverage         0.000
_reflns_Friedel_fraction_max     .
_reflns_Friedel_fraction_full    .

_reflns_special_details          
;
 Reflections were merged by SHELXL according to the crystal
 class for the calculation of statistics and refinement.
 
 _reflns_Friedel_fraction is defined as the number of unique
 Friedel pairs measured divided by the number that would be
 possible theoretically, ignoring centric projections and
 systematic absences.
;

_computing_data_collection       'Bruker APEX2'
_computing_cell_refinement       'Bruker SAINT'
_computing_data_reduction        'Bruker SAINT'
_computing_structure_solution    'SHELXS-97 (Sheldrick, 1990)'
_computing_structure_refinement  'SHELXL-2014/6 (Sheldrick, 2014)'
_computing_molecular_graphics    'Bruker SHELXTL'
_computing_publication_material  'Bruker SHELXTL'
_refine_special_details          ?
_refine_ls_structure_factor_coef Fsqd
_refine_ls_matrix_type           full
_refine_ls_weighting_scheme      calc
_refine_ls_weighting_details     
'w=1/[\s^2^(Fo^2^)+(0.0781P)^2^+3.1761P] where P=(Fo^2^+2Fc^2^)/3'
_atom_sites_solution_primary     ?
_atom_sites_solution_secondary   ?
_atom_sites_solution_hydrogens   geom
_refine_ls_hydrogen_treatment    constr
_refine_ls_extinction_method     none
_refine_ls_extinction_coef       .
_refine_ls_number_reflns         1595
_refine_ls_number_parameters     118
_refine_ls_number_restraints     0
_refine_ls_R_factor_all          0.0695
_refine_ls_R_factor_gt           0.0549
_refine_ls_wR_factor_ref         0.1466
_refine_ls_wR_factor_gt          0.1381
_refine_ls_goodness_of_fit_ref   0.992
_refine_ls_restrained_S_all      0.992
_refine_ls_shift/su_max          0.000
_refine_ls_shift/su_mean         0.000

loop_
_atom_site_label
_atom_site_type_symbol
_atom_site_fract_x
_atom_site_fract_y
_atom_site_fract_z
_atom_site_U_iso_or_equiv
_atom_site_adp_type
_atom_site_occupancy
_atom_site_site_symmetry_order
_atom_site_calc_flag
_atom_site_refinement_flags_posn
_atom_site_refinement_flags_adp
_atom_site_refinement_flags_occupancy
_atom_site_disorder_assembly
_atom_site_disorder_group
Zn1 Zn 0.43350(9) 0.7500 0.75817(7) 0.0219(3) Uani 1 2 d S T P . .
N1 N 0.6585(6) 0.7500 0.8236(5) 0.0251(13) Uani 1 2 d S T P . .
N2 N 0.5319(6) 0.7500 0.6037(5) 0.0260(13) Uani 1 2 d S T P . .
N3 N 0.7576(8) 0.7500 0.5296(6) 0.069(3) Uani 1 2 d S T P . .
N4 N 0.6405(8) 0.7500 0.4443(6) 0.082(4) Uani 1 2 d S T P . .
H4B H 0.6523 0.7500 0.3696 0.098 Uiso 1 2 calc R U P . .
C1 C 0.7142(10) 0.7500 0.9348(7) 0.040(2) Uani 1 2 d S T P . .
H1A H 0.6456 0.7500 0.9933 0.048 Uiso 1 2 calc R U P . .
C2 C 0.8655(10) 0.7500 0.9674(8) 0.052(3) Uani 1 2 d S T P . .
H2A H 0.9010 0.7500 1.0475 0.062 Uiso 1 2 calc R U P . .
C3 C 0.9671(9) 0.7500 0.8849(7) 0.0387(19) Uani 1 2 d S T P . .
H3A H 1.0731 0.7500 0.9071 0.046 Uiso 1 2 calc R U P . .
C4 C 0.9133(8) 0.7500 0.7694(6) 0.0277(16) Uani 1 2 d S T P . .
H4A H 0.9810 0.7500 0.7104 0.033 Uiso 1 2 calc R U P . .
C5 C 0.7606(8) 0.7500 0.7421(6) 0.0247(15) Uani 1 2 d S T P . .
C6 C 0.6860(8) 0.7500 0.6233(6) 0.0349(19) Uani 1 2 d S T P . .
C7 C 0.5059(9) 0.7500 0.4875(7) 0.046(2) Uani 1 2 d S T P . .
C8 C 0.3588(9) 0.7500 0.4183(7) 0.043(2) Uani 1 2 d S T P . .
C9 C 0.3474(9) 0.7500 0.2981(6) 0.0270(15) Uani 1 2 d S T P . .
H9A H 0.4376 0.7500 0.2596 0.032 Uiso 1 2 calc R U P . .
C10 C 0.2107(9) 0.7500 0.2333(7) 0.0325(17) Uani 1 2 d S T P . .
H10A H 0.2060 0.7500 0.1509 0.039 Uiso 1 2 calc R U P . .
C11 C 0.0783(8) 0.7500 0.2894(7) 0.043(2) Uani 1 2 d S T P . .
H11A H -0.0179 0.7500 0.2457 0.052 Uiso 1 2 calc R U P . .
C12 C 0.0878(11) 0.7500 0.4074(9) 0.095(6) Uani 1 2 d S T P . .
H12A H -0.0026 0.7500 0.4457 0.115 Uiso 1 2 calc R U P . .
C13 C 0.2276(11) 0.7500 0.4732(9) 0.100(6) Uani 1 2 d S T P . .
H13A H 0.2323 0.7500 0.5555 0.120 Uiso 1 2 calc R U P . .
Cl1 Cl 0.30579(14) 0.49522(17) 0.79372(11) 0.0311(3) Uani 1 1 d . . . . .

loop_
_atom_site_aniso_label
_atom_site_aniso_U_11
_atom_site_aniso_U_22
_atom_site_aniso_U_33
_atom_site_aniso_U_23
_atom_site_aniso_U_13
_atom_site_aniso_U_12
Zn1 0.0174(4) 0.0261(5) 0.0231(4) 0.000 0.0069(3) 0.000
N1 0.019(3) 0.025(3) 0.032(3) 0.000 0.003(2) 0.000
N2 0.018(3) 0.042(4) 0.019(3) 0.000 0.002(2) 0.000
N3 0.025(4) 0.162(11) 0.021(3) 0.000 0.002(3) 0.000
N4 0.020(3) 0.208(13) 0.018(3) 0.000 0.002(3) 0.000
C1 0.033(4) 0.061(6) 0.027(4) 0.000 0.011(3) 0.000
C2 0.037(5) 0.093(8) 0.026(4) 0.000 0.000(4) 0.000
C3 0.029(4) 0.054(5) 0.032(4) 0.000 -0.001(3) 0.000
C4 0.028(4) 0.033(4) 0.024(4) 0.000 0.009(3) 0.000
C5 0.020(3) 0.032(4) 0.022(3) 0.000 0.000(3) 0.000
C6 0.017(3) 0.068(6) 0.020(4) 0.000 0.004(3) 0.000
C7 0.022(4) 0.092(8) 0.025(4) 0.000 0.005(3) 0.000
C8 0.025(4) 0.073(6) 0.029(4) 0.000 0.001(3) 0.000
C9 0.028(4) 0.029(4) 0.026(4) 0.000 0.012(3) 0.000
C10 0.028(4) 0.044(5) 0.026(4) 0.000 0.005(3) 0.000
C11 0.015(3) 0.080(7) 0.034(4) 0.000 -0.005(3) 0.000
C12 0.021(5) 0.229(19) 0.036(5) 0.000 0.004(4) 0.000
C13 0.023(5) 0.25(2) 0.030(5) 0.000 0.002(4) 0.000
Cl1 0.0336(7) 0.0257(6) 0.0365(7) -0.0009(5) 0.0160(5) -0.0055(5)

_geom_special_details            
;
 All esds (except the esd in the dihedral angle between two l.s. planes)
 are estimated using the full covariance matrix.  The cell esds are taken
 into account individually in the estimation of esds in distances, angles
 and torsion angles; correlations between esds in cell parameters are only
 used when they are defined by crystal symmetry.  An approximate (isotropic)
 treatment of cell esds is used for estimating esds involving l.s. planes.
;

loop_
_geom_bond_atom_site_label_1
_geom_bond_atom_site_label_2
_geom_bond_distance
_geom_bond_site_symmetry_2
_geom_bond_publ_flag
Zn1 N2 2.059(6) . ?
Zn1 N1 2.066(6) . ?
Zn1 Cl1 2.2049(14) . ?
Zn1 Cl1 2.2049(14) 4_575 ?
N1 C1 1.335(10) . ?
N1 C5 1.365(9) . ?
N2 C6 1.363(9) . ?
N2 C7 1.343(10) . ?
N3 C6 1.304(10) . ?
N3 N4 1.365(10) . ?
N4 C7 1.334(10) . ?
N4 H4B 0.8800 . ?
C1 C2 1.359(12) . ?
C1 H1A 0.9500 . ?
C2 C3 1.371(12) . ?
C2 H2A 0.9500 . ?
C3 C4 1.376(11) . ?
C3 H3A 0.9500 . ?
C4 C5 1.361(10) . ?
C4 H4A 0.9500 . ?
C5 C6 1.469(10) . ?
C7 C8 1.465(11) . ?
C8 C13 1.374(13) . ?
C8 C9 1.384(11) . ?
C9 C10 1.364(10) . ?
C9 H9A 0.9500 . ?
C10 C11 1.392(11) . ?
C10 H10A 0.9500 . ?
C11 C12 1.360(13) . ?
C11 H11A 0.9500 . ?
C12 C13 1.392(13) . ?
C12 H12A 0.9500 . ?
C13 H13A 0.9500 . ?

loop_
_geom_angle_atom_site_label_1
_geom_angle_atom_site_label_2
_geom_angle_atom_site_label_3
_geom_angle
_geom_angle_site_symmetry_1
_geom_angle_site_symmetry_3
_geom_angle_publ_flag
N2 Zn1 N1 81.2(2) . . ?
N2 Zn1 Cl1 115.30(8) . . ?
N1 Zn1 Cl1 115.22(8) . . ?
N2 Zn1 Cl1 115.30(7) . 4_575 ?
N1 Zn1 Cl1 115.22(8) . 4_575 ?
Cl1 Zn1 Cl1 111.64(8) . 4_575 ?
C1 N1 C5 117.1(6) . . ?
C1 N1 Zn1 127.7(5) . . ?
C5 N1 Zn1 115.2(5) . . ?
C6 N2 C7 104.0(6) . . ?
C6 N2 Zn1 110.7(4) . . ?
C7 N2 Zn1 145.2(5) . . ?
C6 N3 N4 101.8(7) . . ?
C7 N4 N3 112.1(7) . . ?
C7 N4 H4B 124.0 . . ?
N3 N4 H4B 124.0 . . ?
N1 C1 C2 122.3(7) . . ?
N1 C1 H1A 118.8 . . ?
C2 C1 H1A 118.8 . . ?
C3 C2 C1 120.1(8) . . ?
C3 C2 H2A 120.0 . . ?
C1 C2 H2A 120.0 . . ?
C4 C3 C2 119.0(8) . . ?
C4 C3 H3A 120.5 . . ?
C2 C3 H3A 120.5 . . ?
C3 C4 C5 118.3(7) . . ?
C3 C4 H4A 120.9 . . ?
C5 C4 H4A 120.9 . . ?
N1 C5 C4 123.2(6) . . ?
N1 C5 C6 112.1(6) . . ?
C4 C5 C6 124.7(6) . . ?
N3 C6 N2 114.8(7) . . ?
N3 C6 C5 124.4(7) . . ?
N2 C6 C5 120.8(6) . . ?
N4 C7 N2 107.3(7) . . ?
N4 C7 C8 125.2(8) . . ?
N2 C7 C8 127.5(7) . . ?
C13 C8 C9 118.5(8) . . ?
C13 C8 C7 119.7(8) . . ?
C9 C8 C7 121.8(7) . . ?
C10 C9 C8 122.1(7) . . ?
C10 C9 H9A 119.0 . . ?
C8 C9 H9A 119.0 . . ?
C9 C10 C11 119.1(7) . . ?
C9 C10 H10A 120.4 . . ?
C11 C10 H10A 120.4 . . ?
C12 C11 C10 119.4(7) . . ?
C12 C11 H11A 120.3 . . ?
C10 C11 H11A 120.3 . . ?
C11 C12 C13 121.2(9) . . ?
C11 C12 H12A 119.4 . . ?
C13 C12 H12A 119.4 . . ?
C8 C13 C12 119.7(9) . . ?
C8 C13 H13A 120.2 . . ?
C12 C13 H13A 120.2 . . ?

_refine_diff_density_max         1.869
_refine_diff_density_min         -0.558
_refine_diff_density_rms         0.130

_shelxl_version_number           2014/6

_shelx_res_file                  
;
TITL 1_a.res in P2(1)/m
CELL 0.71073 8.8586 7.1595 11.5666 90.000 95.287 90.000
ZERR 1.00 0.0030 0.0024 0.0043 0.000 0.011 0.000
LATT 1
SYMM -x, y+1/2, -z
SFAC C H N CL ZN
UNIT 26 20 8 4 2
TEMP -123.000
SIZE 0.020 0.050 0.120
L.S. 8
FMAP 2
PLAN -20 0 0.00
BOND $H
acta
htab
omit 0 0 1
omit 4   2   2

omit 4   1   3
omit 4   0   3
omit 4   0   6
omit 4   3   3
omit -4   2   2

WGHT    0.078100    3.176100
FVAR       0.57796
ZN1   5    0.433497    0.750000    0.758174    10.50000    0.01738    0.02609 =
         0.02311    0.00000    0.00691    0.00000
N1    3    0.658522    0.750000    0.823580    10.50000    0.01891    0.02502 =
         0.03155    0.00000    0.00296    0.00000
N2    3    0.531913    0.750000    0.603745    10.50000    0.01750    0.04152 =
         0.01891    0.00000    0.00195    0.00000
N3    3    0.757596    0.750000    0.529640    10.50000    0.02478    0.16204 =
         0.02072    0.00000    0.00158    0.00000
N4    3    0.640463    0.750000    0.444317    10.50000    0.01982    0.20769 =
         0.01778    0.00000    0.00238    0.00000
AFIX  43
H4B   2    0.652291    0.750000    0.369607    10.50000   -1.20000
AFIX   0
C1    1    0.714204    0.750000    0.934843    10.50000    0.03338    0.06129 =
         0.02652    0.00000    0.01065    0.00000
AFIX  43
H1A   2    0.645593    0.750000    0.993309    10.50000   -1.20000
AFIX   0
C2    1    0.865521    0.750000    0.967396    10.50000    0.03678    0.09285 =
         0.02600    0.00000   -0.00032    0.00000
AFIX  43
H2A   2    0.900979    0.750000    1.047452    10.50000   -1.20000
AFIX   0
C3    1    0.967132    0.750000    0.884862    10.50000    0.02903    0.05397 =
         0.03245    0.00000   -0.00114    0.00000
AFIX  43
H3A   2    1.073089    0.750000    0.907052    10.50000   -1.20000
AFIX   0
C4    1    0.913328    0.750000    0.769447    10.50000    0.02756    0.03291 =
         0.02386    0.00000    0.00899    0.00000
AFIX  43
H4A   2    0.981049    0.750000    0.710362    10.50000   -1.20000
AFIX   0
C5    1    0.760620    0.750000    0.742081    10.50000    0.02020    0.03161 =
         0.02190    0.00000   -0.00040    0.00000
C6    1    0.686009    0.750000    0.623257    10.50000    0.01664    0.06840 =
         0.02009    0.00000    0.00445    0.00000
C7    1    0.505898    0.750000    0.487478    10.50000    0.02166    0.09203 =
         0.02459    0.00000    0.00529    0.00000
C8    1    0.358777    0.750000    0.418272    10.50000    0.02546    0.07314 =
         0.02879    0.00000    0.00052    0.00000
C9    1    0.347402    0.750000    0.298095    10.50000    0.02804    0.02903 =
         0.02561    0.00000    0.01223    0.00000
AFIX  43
H9A   2    0.437594    0.750000    0.259573    10.50000   -1.20000
AFIX   0
C10   1    0.210746    0.750000    0.233269    10.50000    0.02802    0.04422 =
         0.02571    0.00000    0.00530    0.00000
AFIX  43
H10A  2    0.205990    0.750000    0.150881    10.50000   -1.20000
AFIX   0
C11   1    0.078302    0.750000    0.289421    10.50000    0.01453    0.08027 =
         0.03356    0.00000   -0.00453    0.00000
AFIX  43
H11A  2   -0.017869    0.750000    0.245664    10.50000   -1.20000
AFIX   0
C12   1    0.087804    0.750000    0.407421    10.50000    0.02103    0.22917 =
         0.03625    0.00000    0.00370    0.00000
AFIX  43
H12A  2   -0.002581    0.750000    0.445703    10.50000   -1.20000
AFIX   0
C13   1    0.227603    0.750000    0.473153    10.50000    0.02272    0.24823 =
         0.03003    0.00000    0.00164    0.00000
AFIX  43
H13A  2    0.232311    0.750000    0.555540    10.50000   -1.20000
AFIX   0
CL1   4    0.305794    0.495224    0.793715    11.00000    0.03363    0.02570 =
         0.03647   -0.00095    0.01596   -0.00547

HKLF 4 1 1 0 0 0 1 0 0 0 1

REM  1_a.res in P2(1)/m
REM R1 =  0.0549 for    1304 Fo > 4sig(Fo)  and  0.0695 for all    1595 data
REM    118 parameters refined using      0 restraints

END

WGHT      0.0646      2.0705

REM Instructions for potential hydrogen bonds
EQIV $1 -x+1, -y+1, -z+1
HTAB N4 Cl1_$1
EQIV $2 -x+1, y+1/2, -z+1
HTAB N4 Cl1_$2

REM Highest difference peak  1.869,  deepest hole -0.558,  1-sigma level  0.130
Q1    1   0.8407  0.2500  0.2463  10.50000  0.05    1.87
Q2    1   0.6629  0.7500  0.7575  10.50000  0.05    0.96
Q3    1   0.3295  0.7500  0.7349  10.50000  0.05    0.80
Q4    1   0.5424  0.7500  0.7436  10.50000  0.05    0.70
Q5    1   0.8582  0.7500  0.7460  10.50000  0.05    0.59
Q6    1   0.9100  0.7500  0.8257  10.50000  0.05    0.57
Q7    1   0.2309  0.8231  0.4817  11.00000  0.05    0.51
Q8    1   0.6574  0.8264  0.4634  11.00000  0.05    0.49
Q9    1   0.5776  0.0081  0.7984  11.00000  0.05    0.49
Q10   1   0.9603  0.7500  0.7562  10.50000  0.05    0.47
Q11   1   0.1421  0.7500  0.2633  10.50000  0.05    0.43
Q12   1   0.8005  0.7500  0.4494  10.50000  0.05    0.42
Q13   1   0.1930  0.2500  0.7043  10.50000  0.05    0.42
Q14   1   0.1609  0.8081  0.4404  11.00000  0.05    0.41
Q15   1   0.9340 -0.0025  0.2076  11.00000  0.05    0.40
Q16   1   0.7382  0.8200  0.5410  11.00000  0.05    0.40
Q17   1   0.5590  0.7500  0.9686  10.50000  0.05    0.39
Q18   1   0.2763  0.7500  0.6220  10.50000  0.05    0.37
Q19   1   0.8992  0.7500  0.9120  10.50000  0.05    0.36
Q20   1   0.0418  0.2500  0.4204  10.50000  0.05    0.36
;
_shelx_res_checksum              863
####################################################################### 
# 
# This file contains crystal structure data downloaded from the 
# Cambridge Structural Database (CSD) hosted by the Cambridge 
# Crystallographic Data Centre (CCDC).
# 
# Full information about CCDC data access policies and citation 
# guidelines are available at http://www.ccdc.cam.ac.uk/access/V1 
# 
# Audit and citation data items may have been added by the CCDC. 
# Please retain this information to preserve the provenance of 
# this file and to allow appropriate attribution of the data. 
# 
#######################################################################

data_11194-ccc-1_twin1_hklf4
_database_code_depnum_ccdc_archive 'CCDC 1905547'
loop_
_audit_author_name
_audit_author_address
M.Kiskin
;IGIC
Russia
;
_audit_update_record             
;
2019-05-07 deposited with the CCDC.	2019-07-08 downloaded from the CCDC.
;
_audit_creation_date             2019-05-07
_audit_creation_method           
;
Olex2 1.2
(compiled 2018.05.29 svn.r3508 for OlexSys, GUI svn.r5506)
;
_shelx_SHELXL_version_number     2014/7
_chemical_name_common            ?
_chemical_name_systematic        ?
_chemical_formula_moiety         'C13 H9 Cl2 F N4 Zn'
_chemical_formula_sum            'C13 H9 Cl2 F N4 Zn'
_chemical_formula_weight         376.51
_chemical_melting_point          ?
_chemical_oxdiff_formula         'Zn C39 H27 N12 F3 Cl2 '
loop_
_atom_type_symbol
_atom_type_description
_atom_type_scat_dispersion_real
_atom_type_scat_dispersion_imag
_atom_type_scat_source
C C 0.0181 0.0091 'International Tables Vol C Tables 4.2.6.8 and 6.1.1.4'
H H 0.0000 0.0000 'International Tables Vol C Tables 4.2.6.8 and 6.1.1.4'
Cl Cl 0.3639 0.7018 'International Tables Vol C Tables 4.2.6.8 and 6.1.1.4'
F F 0.0727 0.0534 'International Tables Vol C Tables 4.2.6.8 and 6.1.1.4'
N N 0.0311 0.0180 'International Tables Vol C Tables 4.2.6.8 and 6.1.1.4'
Zn Zn -1.5491 0.6778 'International Tables Vol C Tables 4.2.6.8 and 6.1.1.4'

_shelx_space_group_comment       
;
The symmetry employed for this shelxl refinement is uniquely defined
by the following loop, which should always be used as a source of
symmetry information in preference to the above space-group names.
They are only intended as comments.
;
_space_group_crystal_system      triclinic
_space_group_IT_number           2
_space_group_name_H-M_alt        'P -1'
_space_group_name_Hall           '-P 1'
loop_
_space_group_symop_operation_xyz
'x, y, z'
'-x, -y, -z'

_cell_length_a                   7.2313(2)
_cell_length_b                   14.1852(4)
_cell_length_c                   15.3646(4)
_cell_angle_alpha                74.608(2)
_cell_angle_beta                 79.912(2)
_cell_angle_gamma                76.548(2)
_cell_volume                     1466.99(7)
_cell_formula_units_Z            4
_cell_measurement_reflns_used    10714
_cell_measurement_temperature    116(2)
_cell_measurement_theta_max      72.6810
_cell_measurement_theta_min      6.3220
_shelx_estimated_absorpt_T_max   ?
_shelx_estimated_absorpt_T_min   ?
_exptl_absorpt_coefficient_mu    5.763
_exptl_absorpt_correction_T_max  1.00000
_exptl_absorpt_correction_T_min  0.82526
_exptl_absorpt_correction_type   multi-scan
_exptl_absorpt_process_details   
;
CrysAlisPro 1.171.39.46e (Rigaku Oxford Diffraction, 2018)
Empirical absorption correction using spherical harmonics,
 implemented in SCALE3 ABSPACK scaling algorithm.
;
_exptl_absorpt_special_details   ?
_exptl_crystal_colour            colourless
_exptl_crystal_density_diffrn    1.705
_exptl_crystal_density_meas      ?
_exptl_crystal_density_method    ?
_exptl_crystal_description       needle
_exptl_crystal_F_000             752
_exptl_crystal_size_max          0.15
_exptl_crystal_size_mid          0.1
_exptl_crystal_size_min          0.1
_exptl_transmission_factor_max   ?
_exptl_transmission_factor_min   ?
_diffrn_reflns_av_R_equivalents  ?
_diffrn_reflns_av_unetI/netI     0.0104
_diffrn_reflns_Laue_measured_fraction_full 0.994
_diffrn_reflns_Laue_measured_fraction_max 0.994
_diffrn_reflns_limit_h_max       8
_diffrn_reflns_limit_h_min       -8
_diffrn_reflns_limit_k_max       17
_diffrn_reflns_limit_k_min       -17
_diffrn_reflns_limit_l_max       18
_diffrn_reflns_limit_l_min       -18
_diffrn_reflns_number            10017
_diffrn_reflns_point_group_measured_fraction_full 0.994
_diffrn_reflns_point_group_measured_fraction_max 0.994
_diffrn_reflns_theta_full        67.684
_diffrn_reflns_theta_max         69.992
_diffrn_reflns_theta_min         3.005
_diffrn_ambient_environment      N~2~
_diffrn_ambient_temperature      116(2)
_diffrn_detector                 'CCD plate'
_diffrn_detector_area_resol_mean ?
_diffrn_detector_type            HyPix3000
_diffrn_measured_fraction_theta_full 0.994
_diffrn_measured_fraction_theta_max 0.994
_diffrn_measurement_details      
;
List of Runs (angles in degrees, time in seconds):

  # Type    Start    End  Width  t~exp~   \w     \q     \k     \f   Frames
#--------------------------------------------------------------------------
  1  \w    -17.00   9.00   0.50    1.05    --   38.95 -99.00  64.00   52
  2  \w     33.00  70.00   0.50    1.05    --   38.95 -99.00  64.00   74
  3  \w     53.00 109.00   0.50    7.22    --  104.92 -99.00  64.00  112
  4  \w    107.00 148.00   0.50    7.22    --  104.92  99.00 170.00   82
  5  \w      0.00  26.00   0.50    1.05    --  -38.95  54.00  90.00   52
  6  \w    -23.00  28.00   0.50    1.05    --  -38.95  77.00-150.00  102
  7  \w    -77.00   0.00   0.50    1.05    --  -38.95 104.00-120.00  154
  8  \w    -58.00 -15.00   0.50    1.05    --  -38.95  54.00  90.00   86
  9  \w   -103.00 -12.00   0.50    1.05    --  -38.95 -77.00  90.00  182
 10  \w    -67.00 -35.00   0.50    1.05    --  -38.95  99.00 170.00   64
 11  \w    -55.00 -30.00   0.50    1.05    --  -38.95 -54.00-180.00   50
 12  \w    -44.00 -18.00   0.50    1.05    --  -38.95 -77.00-150.00   52
 13  \w   -100.00 -68.00   0.50    1.05    --  -38.95 -54.00-180.00   64
 14  \w    -48.00 -13.00   0.50    1.05    --  -38.95 138.00 -30.00   70
 15  \w    -96.00 -54.00   0.50    1.05    --  -38.95 138.00 -30.00   84
 16  \w    -63.00 -37.00   0.50    1.05    --  -38.95  77.00-150.00   52
 17  \w    -85.00 -19.00   0.50    1.05    --  -38.95 -54.00 120.00  132
 18  \w    -75.00 -25.00   0.50    1.05    --  -38.95 104.00-180.00  100
 19  \w    -99.00 -73.00   0.50    1.05    --  -38.95 -65.00 -60.00   52
 20  \w    -43.00 -17.00   0.50    1.05    --  -38.95 -65.00 -60.00   52
 21  \w   -104.00 -56.00   0.50    1.05    --  -38.95 -77.00-150.00   96
 22  \w     -8.00  17.00   0.50    1.05    --  -38.95  99.00 170.00   50
 23  \w    -44.00 -19.00   0.50    1.05    --  -38.95 -21.00 120.00   50
 24  \w   -105.00 -57.00   0.50    1.05    --  -38.95 -21.00 120.00   96
 25  \w     26.00  52.00   0.50    1.05    --   38.95 -77.00   0.00   52
 26  \w     57.00 106.00   0.50    1.05    --   38.95  77.00 -90.00   98
 27  \w     20.00  48.00   0.50    1.05    --   38.95  77.00 -90.00   56
 28  \w    -27.00  15.00   0.50    1.05    --   38.95 -43.00-120.00   84
 29  \w    -22.00  25.00   0.50    1.05    --   38.95 -65.00  90.00   94
 30  \w     46.00  88.00   0.50    1.05    --   38.95-138.00  30.00   84
 31  \w     27.00  52.00   0.50    1.05    --   38.95 -43.00-120.00   50
 32  \w    -25.00  21.00   0.50    1.05    --   38.95 -77.00   0.00   92
 33  \w     18.00  43.00   0.50    1.05    --   38.95-138.00  30.00   50
 34  \w     46.00 103.00   0.50    1.05    --   38.95  32.00  60.00  114
 35  \w     45.00  96.00   0.50    1.05    --   38.95  54.00 150.00  102
 36  \w     87.00 120.00   0.50    7.22    --  104.92 -37.00  90.00   66
 37  \w     39.00  65.00   0.50    7.22    --  104.92 -37.00  90.00   52
 38  \w    129.00 155.00   0.50    7.22    --  104.92  45.00  60.00   52
 39  \w     74.00 100.00   0.50    7.22    --  104.92-133.00   0.00   52
 40  \w     41.00  67.00   0.50    7.22    --  104.92-133.00   0.00   52
 41  \w     41.00 124.00   0.50    7.22    --  104.92-133.00 -90.00  166
 42  \w     41.00 119.00   0.50    7.22    --  104.92 -30.00   0.00  156
 43  \w    100.00 138.00   0.50    7.22    --  104.92  53.00   0.00   76
 44  \w     39.00 114.00   0.50    7.22    --  104.92-111.00  30.00  150
 45  \w     99.00 124.00   0.50    7.22    --  104.92-133.00-150.00   50
 46  \w     42.00  71.00   0.50    7.22    --  104.92-133.00-150.00   58
 47  \w     42.00  95.00   0.50    7.22    --  104.92 -30.00-180.00  106
 48  \w     60.00 127.00   0.50    7.22    --  104.92 -61.00  60.00  134
 49  \w    120.00 146.00   0.50    7.22    --  104.92 111.00  60.00   52
 50  \w     92.00 142.00   0.50    7.22    --  104.92  30.00 120.00  100
 51  \w     99.00 125.00   0.50    7.22    --  104.92-133.00  30.00   52
 52  \w     51.00  77.00   0.50    7.22    --  104.92-133.00  30.00   52
 53  \w     96.00 152.00   0.50    7.22    --  104.92 111.00  90.00  112
 54  \w     67.00 108.00   0.50    7.22    --  104.92-133.00 -60.00   82
 55  \w     41.00 121.00   0.50    7.22    --  104.92 -86.00  90.00  160
 56  \w     49.00  86.00   0.50    7.22    --  104.92 -77.00-180.00   74
 57  \w    112.00 157.00   0.50    7.22    --  104.92  93.00 150.00   90
 58  \w     40.00 123.00   0.50    7.22    --  104.92 -45.00   0.00  166
 59  \w     79.00 153.00   0.50    7.22    --  104.92 133.00   0.00  148
 60  \w     91.00 157.00   0.50    7.22    --  104.92  30.00-150.00  132
 61  \w     81.00 106.00   0.50    7.22    --  104.92  93.00 150.00   50
 62  \w     75.00 100.00   0.50    7.22    --  104.92 -61.00   0.00   50
 63  \w    112.00 150.00   0.50    7.22    --  104.92   7.00   0.00   76
 64  \w     67.00 117.00   0.50    7.22    --  104.92 -77.00 -60.00  100
 65  \w    102.00 127.00   0.50    7.22    --  104.92 -61.00 -90.00   50
 66  \w     57.00 100.00   0.50    7.22    --  104.92   7.00   0.00   86
 67  \w     41.00  93.00   0.50    7.22    --  104.92 -61.00 -90.00  104
 68  \w     98.00 155.00   0.50    7.22    --  104.92  30.00  60.00  114
 69  \w     37.00 106.00   0.50    7.22    --  104.92-111.00 -60.00  138
 70  \w    109.00 134.00   0.50    7.22    --  104.92  30.00  90.00   50
 71  \w     81.00 148.00   0.50    7.22    --  104.92  93.00 120.00  134
 72  \w     80.00 106.00   0.50    7.22    --  104.92  99.00 170.00   52
 73  \w    -44.00 -19.00   0.50    1.05    --    8.00 128.00-106.60   50
 74  \w    -24.00   1.00   0.50    1.05    --   16.00 108.00  42.12   50
 75  \w     -8.00  17.00   0.50    1.05    --   28.00 100.00  -1.98   50
 76  \w    -10.00  15.00   0.50    1.05    --   28.00 104.00  75.74   50
 77  \w     -7.00  18.00   0.50    1.05    --   28.00  99.00-132.80   50
 78  \w     -7.00  18.00   0.50    1.05    --   28.00  99.00 169.94   50
 79  \w     -1.00  24.00   0.50    1.05    --   32.00  93.00-164.82   50
 80  \w     -1.00  24.00   0.50    1.05    --   32.00  93.00 -75.46   50
 81  \w      6.00  31.00   0.50    1.05    --   36.00  87.00 -45.49   50
 82  \w      5.00  30.00   0.50    1.05    --   36.00  89.00  63.94   50
 83  \w      4.00  29.00   0.50    1.05    --   36.00  90.00  -5.30   50
 84  \w      5.00  30.00   0.50    1.05    --   36.00  89.00-157.20   50
 85  \w      5.00  30.00   0.50    1.05    --   36.00  89.00-110.18   50
 86  \w      4.00  29.00   0.50    1.05    --   36.00  90.00 143.89   50
 87  \w     32.00  59.00   0.50    1.05    --   38.95 -54.00  60.00   54
 88  \w     10.00  35.00   0.50    1.05    --   38.95  84.00 -57.10   50
 89  \w     11.00  36.00   0.50    1.05    --   40.00  84.00-141.40   50
 90  \w     11.00  36.00   0.50    1.05    --   40.00  84.00 114.38   50
 91  \w     16.00  41.00   0.50    1.05    --   44.00  82.00-171.45   50
 92  \w     16.00  41.00   0.50    1.05    --   44.00  82.00-100.84   50
 93  \w     16.00  41.00   0.50    1.05    --   44.00  82.00  29.46   50
 94  \w     16.00  41.00   0.50    1.05    --   44.00  82.00   0.36   50
 95  \w     16.00  41.00   0.50    1.05    --   44.00  82.00 -37.52   50
 96  \w     16.00  41.00   0.50    1.05    --   44.00  82.00-141.30   50
 97  \w     16.00  41.00   0.50    1.05    --   44.00  80.00 167.14   50
 98  \w     16.00  41.00   0.50    1.05    --   44.00  82.00  66.11   50
 99  \w     16.00  41.00   0.50    1.05    --   44.00  81.00 142.18   50
100  \w     23.00  49.00   0.50    1.05    --   48.00  76.00 113.46   52
101  \w     28.00  54.00   0.50    1.05    --   52.00  72.00  70.66   52
102  \w     25.00  50.00   0.50    1.05    --   52.00  77.00 -68.52   50
103  \w     25.00  50.00   0.50    1.05    --   52.00  77.00-134.39   50
104  \w     29.00  64.00   0.50    1.05    --   56.00  77.00   5.54   70
105  \w     30.00  55.00   0.50    1.05    --   56.00  75.00 -34.98   50
106  \w     83.00 123.00   0.50    1.05    --   60.00  77.00  78.85   80
107  \w     33.00  58.00   0.50    1.05    --   60.00  77.00  78.85   50
108  \w     33.00  59.00   0.50    1.05    --   60.00  77.00 122.38   52
109  \w     33.00  62.00   0.50    1.05    --   60.00  77.00-105.31   58
110  \w     34.00  60.00   0.50    1.05    --   60.00  76.00  23.79   52
111  \w     34.00  62.00   0.50    1.05    --   60.00  76.00 178.22   56
112  \w     38.00  64.00   0.50    1.05    --   64.00  76.00 138.58   52
113  \w     39.00  65.00   0.50    1.05    --   64.00  76.00  34.78   52
114  \w     37.00  63.00   0.50    1.05    --   64.00  77.00 -87.63   52
115  \w    103.00 129.00   0.50    1.05    --   64.00  76.00  34.78   52
116  \w     41.00  66.00   0.50    1.05    --   68.00  77.00 -54.00   50
117  \w     42.00  80.00   0.50    1.05    --   68.00  75.00-141.74   76
118  \w     44.00  70.00   0.50    1.05    --   68.00  72.00 160.40   52
119  \w     41.00  89.00   0.50    1.05    --   68.00  77.00 -20.69   96
120  \w     43.00  68.00   0.50    1.05    --   68.00  72.00-143.88   50
121  \w     43.00  69.00   0.50    1.05    --   68.00  72.00  88.60   52
122  \w     94.00 128.00   0.50    1.05    --   68.00  77.00 -54.00   68
123  \w     48.00  74.00   0.50    7.22    --   72.00  67.00 126.85   52
124  \w     48.00  74.00   0.50    7.22    --   72.00  72.00 143.39   52
125  \w     47.00  72.00   0.50    7.22    --   72.00  72.00 104.67   50
126  \w     52.00  84.00   0.50    7.22    --   76.00  76.00  -6.98   64
127  \w     50.00  75.00   0.50    7.22    --   76.00  76.00  33.95   50
128  \w     54.00  80.00   0.50    7.22    --   76.00  65.00  71.47   52
129  \w     51.00  77.00   0.50    7.22    --   76.00  73.00-114.71   52
130  \w     53.00  79.00   0.50    7.22    --   76.00  66.00  29.14   52
131  \w     51.00  76.00   0.50    7.22    --   76.00  72.00 175.65   50
132  \w     53.00 117.00   0.50    7.22    --   76.00  68.00-138.91  128
133  \w     51.00  97.00   0.50    7.22    --   76.00  70.00 -38.02   92
134  \w    111.00 145.00   0.50    7.22    --   80.00  71.00 -92.81   68
135  \w     55.00  84.00   0.50    7.22    --   80.00  71.00 -92.81   58
136  \w     54.00  80.00   0.50    7.22    --   80.00  75.00 -74.81   52
137  \w     55.00  81.00   0.50    7.22    --   80.00  73.00  44.94   52
138  \w     58.00  85.00   0.50    7.22    --   84.00  75.00 -21.72   54
139  \w     58.00 100.00   0.50    7.22    --   84.00  76.00-125.66   84
140  \w    124.00 149.00   0.50    7.22    --   84.00  62.00 109.44   50
141  \w     62.00 105.00   0.50    7.22    --   84.00  62.00 109.44   86
142  \w    118.00 144.00   0.50    7.22    --   84.00  65.00-160.80   52
143  \w     61.00  97.00   0.50    7.22    --   84.00  65.00-160.80   72
144  \w     59.00  84.00   0.50    7.22    --   84.00  71.00  27.02   50
145  \w     58.00 137.00   0.50    7.22    --   84.00  75.00 -47.84  158
;
_diffrn_measurement_device       'four-circle diffractometer'
_diffrn_measurement_device_type  
'SuperNova, Single source at offset/far, HyPix3000'
_diffrn_measurement_method       '\w scans'
_diffrn_orient_matrix_type       
'CrysAlisPro convention (1999,Acta A55,543-557)'
_diffrn_orient_matrix_UB_11      0.1117421000
_diffrn_orient_matrix_UB_12      -0.0497195000
_diffrn_orient_matrix_UB_13      0.0824434000
_diffrn_orient_matrix_UB_21      -0.0616867000
_diffrn_orient_matrix_UB_22      0.0969452000
_diffrn_orient_matrix_UB_23      0.0338412000
_diffrn_orient_matrix_UB_31      -0.1800160000
_diffrn_orient_matrix_UB_32      -0.0364360000
_diffrn_orient_matrix_UB_33      0.0551017000
_diffrn_radiation_monochromator  mirror
_diffrn_radiation_probe          x-ray
_diffrn_radiation_type           CuK\a
_diffrn_radiation_wavelength     1.54184
_diffrn_source                   'micro-focus sealed X-ray tube'
_diffrn_source_type              'SuperNova (Cu) X-ray Source'
_reflns_Friedel_coverage         0.000
_reflns_Friedel_fraction_full    .
_reflns_Friedel_fraction_max     .
_reflns_number_gt                9641
_reflns_number_total             10017
_reflns_special_details          
;
 _reflns_Friedel_fraction is defined as the number of unique
 Friedel pairs measured divided by the number that would be
 possible theoretically, ignoring centric projections and
 systematic absences.
;
_reflns_threshold_expression     'I > 2\s(I)'
_computing_cell_refinement       'CrysAlisPro 1.171.39.46e (Rigaku OD, 2018)'
_computing_data_collection       'CrysAlisPro 1.171.39.46e (Rigaku OD, 2018)'
_computing_data_reduction        'CrysAlisPro 1.171.39.46e (Rigaku OD, 2018)'
_computing_molecular_graphics    'Olex2 (Dolomanov et al., 2009)'
_computing_publication_material  'Olex2 (Dolomanov et al., 2009)'
_computing_structure_refinement  'ShelXL (Sheldrick, 2015)'
_computing_structure_solution    ?
_refine_diff_density_max         1.139
_refine_diff_density_min         -1.005
_refine_diff_density_rms         0.179
_refine_ls_extinction_coef       .
_refine_ls_extinction_method     none
_refine_ls_goodness_of_fit_ref   1.119
_refine_ls_hydrogen_treatment    constr
_refine_ls_matrix_type           full
_refine_ls_number_parameters     393
_refine_ls_number_reflns         10017
_refine_ls_number_restraints     0
_refine_ls_R_factor_all          0.0845
_refine_ls_R_factor_gt           0.0834
_refine_ls_restrained_S_all      1.119
_refine_ls_shift/su_max          0.000
_refine_ls_shift/su_mean         0.000
_refine_ls_structure_factor_coef Fsqd
_refine_ls_weighting_details     
'w=1/[\s^2^(Fo^2^)+(0.0923P)^2^+11.8361P] where P=(Fo^2^+2Fc^2^)/3'
_refine_ls_weighting_scheme      calc
_refine_ls_wR_factor_gt          0.2387
_refine_ls_wR_factor_ref         0.2393
_refine_special_details          
;
 Refined as a 2-component twin.
;
_olex2_refinement_description    
;
1. Twinned data refinement
 Scales: 0.6102(18)
 0.3898(18)
2. Fixed Uiso
 At 1.2 times of:
  All C(H) groups, All N(H) groups
3. Uiso/Uaniso restraints and constraints
Uanis(C9A) = Uanis(C14A)
Uanis(C17A) = Uanis(C18A)
Uanis(C13A) = Uanis(C15A)
Uanis(C12A) = Uanis(C16A)
4. Others
 Sof(C14A)=Sof(H14A)=Sof(C16A)=Sof(H16A)=Sof(C15A)=Sof(H15A)=Sof(C18A)=
 Sof(H18A)=1-FVAR(1)
 Sof(C13A)=Sof(H13A)=Sof(C17A)=Sof(H17A)=Sof(C9A)=Sof(H9A)=Sof(C12A)=Sof(H12A)=
 FVAR(1)
5.a Aromatic/amide H refined with riding coordinates:
 N4A(H4A), N4(H4), C4A(H4AA), C3A(H3A), C6A(H6A), C4(H4B), C5A(H5A), C13(H13),
 C10(H10), C1(H1), C12(H12), C9(H9), C3(H3), C13A(H13A), C2(H2), C17A(H17A),
 C9A(H9A), C12A(H12A), C14A(H14A), C16A(H16A), C15A(H15A), C18A(H18A)
;
_atom_sites_solution_hydrogens   geom
_atom_sites_solution_primary     ?
_atom_sites_solution_secondary   ?
loop_
_atom_site_label
_atom_site_type_symbol
_atom_site_fract_x
_atom_site_fract_y
_atom_site_fract_z
_atom_site_U_iso_or_equiv
_atom_site_adp_type
_atom_site_occupancy
_atom_site_site_symmetry_order
_atom_site_calc_flag
_atom_site_refinement_flags_posn
_atom_site_refinement_flags_adp
_atom_site_refinement_flags_occupancy
_atom_site_disorder_assembly
_atom_site_disorder_group
Zn1A Zn 0.60564(17) 0.20737(8) 0.35463(7) 0.0270(3) Uani 1 1 d . . . . .
Zn1 Zn 0.7514(2) 0.21191(8) 0.84504(7) 0.0353(3) Uani 1 1 d . . . . .
Cl1A Cl 0.8636(3) 0.27289(15) 0.28914(13) 0.0342(5) Uani 1 1 d . . . . .
Cl2A Cl 0.3828(3) 0.24159(16) 0.26586(14) 0.0373(5) Uani 1 1 d . . . . .
Cl1 Cl 0.4715(4) 0.29813(15) 0.80186(14) 0.0425(6) Uani 1 1 d . . . . .
Cl2 Cl 1.0195(4) 0.23561(17) 0.75785(14) 0.0491(7) Uani 1 1 d . . . . .
F1 F 0.7594(11) 0.6701(4) 0.9408(4) 0.0590(19) Uani 1 1 d . . . . .
F1A F 0.1221(9) 0.6763(4) 0.4578(4) 0.0508(15) Uani 1 1 d . . . . .
N2A N 0.5297(10) 0.2135(5) 0.4883(4) 0.0254(14) Uani 1 1 d . . . . .
N1A N 0.7170(10) 0.0590(5) 0.4141(4) 0.0266(15) Uani 1 1 d . . . . .
N3A N 0.5691(11) 0.1254(5) 0.6310(4) 0.0298(16) Uani 1 1 d . . . . .
N2 N 0.7688(11) 0.2075(5) 0.9768(4) 0.0281(15) Uani 1 1 d . . . . .
N4A N 0.4697(11) 0.2196(5) 0.6293(4) 0.0295(16) Uani 1 1 d . . . . .
H4A H 0.4274 0.2424 0.6771 0.035 Uiso 1 1 calc R . . . .
N4 N 0.8004(12) 0.2029(5) 1.1147(4) 0.0313(16) Uani 1 1 d . . . . .
H4 H 0.8130 0.2225 1.1613 0.038 Uiso 1 1 calc R . . . .
N1 N 0.7422(13) 0.0623(5) 0.9008(5) 0.0369(18) Uani 1 1 d . . . . .
N3 N 0.7944(13) 0.1074(5) 1.1165(5) 0.0367(18) Uani 1 1 d . . . . .
C2A C 0.7057(12) 0.0405(6) 0.5055(5) 0.0254(17) Uani 1 1 d . . . . .
C4A C 0.8767(13) -0.1261(6) 0.5139(6) 0.0303(18) Uani 1 1 d . . . . .
H4AA H 0.9316 -0.1883 0.5470 0.036 Uiso 1 1 calc R . . . .
C3A C 0.7805(12) -0.0509(6) 0.5585(5) 0.0275(17) Uani 1 1 d . . . . .
H3A H 0.7676 -0.0623 0.6215 0.033 Uiso 1 1 calc R . . . .
C1A C 0.6027(12) 0.1251(6) 0.5442(5) 0.0241(16) Uani 1 1 d . . . . .
C8A C 0.3490(12) 0.3772(6) 0.5207(5) 0.0246(16) Uani 1 1 d . . . . .
C7A C 0.4449(12) 0.2730(6) 0.5444(5) 0.0245(16) Uani 1 1 d . . . . .
C7 C 0.7844(13) 0.2625(6) 1.0323(5) 0.0288(18) Uani 1 1 d . . . . .
C5 C 0.7564(16) 0.0329(6) 0.9916(6) 0.038(2) Uani 1 1 d . . . . .
C8 C 0.7788(12) 0.3696(6) 1.0085(5) 0.0261(17) Uani 1 1 d . . . . .
C6 C 0.7766(14) 0.1141(6) 1.0304(5) 0.0317(19) Uani 1 1 d . . . . .
C6A C 0.8057(13) -0.0133(6) 0.3724(6) 0.0306(18) Uani 1 1 d . . . . .
H6A H 0.8120 -0.0009 0.3095 0.037 Uiso 1 1 calc R . . . .
C4 C 0.7560(15) -0.0632(6) 1.0401(6) 0.037(2) Uani 1 1 d . . . . .
H4B H 0.7683 -0.0816 1.1019 0.044 Uiso 1 1 calc R . . . .
C5A C 0.8888(13) -0.1067(6) 0.4203(6) 0.0315(19) Uani 1 1 d . . . . .
H5A H 0.9522 -0.1557 0.3897 0.038 Uiso 1 1 calc R . . . .
C13 C 0.7020(12) 0.4262(6) 1.0725(6) 0.0282(17) Uani 1 1 d . . . . .
H13 H 0.6541 0.3956 1.1308 0.034 Uiso 1 1 calc R . . . .
C10 C 0.8407(14) 0.5186(6) 0.8968(6) 0.036(2) Uani 1 1 d . . . . .
H10 H 0.8856 0.5506 0.8385 0.043 Uiso 1 1 calc R . . . .
C11A C 0.1927(13) 0.5770(6) 0.4786(7) 0.0323(19) Uani 1 1 d . . . . .
C1 C 0.7268(17) -0.0056(6) 0.8583(6) 0.042(2) Uani 1 1 d . . . . .
H1 H 0.7206 0.0136 0.7960 0.050 Uiso 1 1 calc R . . . .
C12 C 0.6968(14) 0.5272(6) 1.0496(6) 0.036(2) Uani 1 1 d . . . . .
H12 H 0.6482 0.5652 1.0924 0.043 Uiso 1 1 calc R . . . .
C9 C 0.8484(13) 0.4171(6) 0.9201(6) 0.0302(18) Uani 1 1 d . . . . .
H9 H 0.9000 0.3796 0.8771 0.036 Uiso 1 1 calc R . . . .
C3 C 0.7368(16) -0.1328(6) 0.9952(6) 0.041(2) Uani 1 1 d . . . . .
H3 H 0.7356 -0.1984 1.0267 0.049 Uiso 1 1 calc R . . . .
C11 C 0.7642(15) 0.5710(6) 0.9627(7) 0.038(2) Uani 1 1 d . . . . .
C13A C 0.376(5) 0.433(3) 0.438(2) 0.030(5) Uani 0.501(13) 1 d . . P A 1
H13A H 0.4440 0.4033 0.3919 0.036 Uiso 0.501(13) 1 calc R . P A 1
C2 C 0.7196(16) -0.1036(6) 0.9028(6) 0.041(2) Uani 1 1 d . . . . .
H2 H 0.7036 -0.1485 0.8716 0.049 Uiso 1 1 calc R . . . .
C17A C 0.157(3) 0.5221(19) 0.5734(17) 0.025(4) Uani 0.501(13) 1 d . . P A 1
H17A H 0.0932 0.5541 0.6189 0.029 Uiso 0.501(13) 1 calc R . P A 1
C9A C 0.224(3) 0.4208(14) 0.5910(13) 0.022(3) Uani 0.501(13) 1 d . . P A 1
H9A H 0.1902 0.3805 0.6473 0.027 Uiso 0.501(13) 1 calc R . P A 1
C12A C 0.306(3) 0.5364(16) 0.4159(15) 0.030(3) Uani 0.501(13) 1 d . . P A 1
H12A H 0.3389 0.5751 0.3585 0.036 Uiso 0.501(13) 1 calc R . P A 1
C14A C 0.307(3) 0.4361(14) 0.5828(13) 0.022(3) Uani 0.499(13) 1 d . . P A 2
H14A H 0.3329 0.4081 0.6424 0.027 Uiso 0.499(13) 1 calc R . P A 2
C16A C 0.227(3) 0.5228(16) 0.4074(15) 0.030(3) Uani 0.499(13) 1 d . . P A 2
H16A H 0.1918 0.5541 0.3496 0.036 Uiso 0.499(13) 1 calc R . P A 2
C15A C 0.312(4) 0.424(3) 0.428(2) 0.030(5) Uani 0.499(13) 1 d . . P A 2
H15A H 0.3453 0.3878 0.3838 0.036 Uiso 0.499(13) 1 calc R . P A 2
C18A C 0.227(3) 0.5355(19) 0.5576(17) 0.025(4) Uani 0.499(13) 1 d . . P A 2
H18A H 0.1974 0.5731 0.6012 0.029 Uiso 0.499(13) 1 calc R . P A 2

loop_
_atom_site_aniso_label
_atom_site_aniso_U_11
_atom_site_aniso_U_22
_atom_site_aniso_U_33
_atom_site_aniso_U_23
_atom_site_aniso_U_13
_atom_site_aniso_U_12
Zn1A 0.0431(7) 0.0199(5) 0.0167(5) -0.0048(4) -0.0061(4) -0.0014(4)
Zn1 0.0719(9) 0.0158(5) 0.0171(5) -0.0044(4) -0.0097(5) -0.0027(5)
Cl1A 0.0515(13) 0.0327(10) 0.0205(9) -0.0061(8) -0.0053(8) -0.0119(9)
Cl2A 0.0521(13) 0.0358(11) 0.0246(9) -0.0020(8) -0.0150(9) -0.0081(9)
Cl1 0.0801(17) 0.0237(10) 0.0221(9) -0.0110(8) -0.0138(10) 0.0048(10)
Cl2 0.0824(19) 0.0342(11) 0.0213(10) -0.0076(8) 0.0030(10) 0.0015(11)
F1 0.118(6) 0.015(2) 0.053(4) -0.005(2) -0.041(4) -0.008(3)
F1A 0.061(4) 0.020(2) 0.059(4) -0.004(2) 0.000(3) 0.005(2)
N2A 0.036(4) 0.020(3) 0.018(3) -0.006(3) -0.007(3) 0.002(3)
N1A 0.039(4) 0.019(3) 0.020(3) -0.006(3) -0.008(3) 0.000(3)
N3A 0.047(4) 0.019(3) 0.019(3) -0.007(3) -0.004(3) 0.005(3)
N2 0.045(4) 0.017(3) 0.021(3) -0.006(3) -0.003(3) -0.003(3)
N4A 0.052(5) 0.019(3) 0.017(3) -0.009(3) -0.010(3) 0.006(3)
N4 0.062(5) 0.018(3) 0.018(3) -0.006(3) -0.008(3) -0.011(3)
N1 0.073(6) 0.018(3) 0.022(3) -0.006(3) -0.011(3) -0.006(3)
N3 0.070(6) 0.022(3) 0.022(3) -0.006(3) -0.008(3) -0.011(3)
C2A 0.032(4) 0.022(4) 0.019(4) -0.006(3) -0.002(3) 0.001(3)
C4A 0.043(5) 0.019(4) 0.026(4) -0.004(3) -0.002(4) -0.002(3)
C3A 0.036(5) 0.022(4) 0.022(4) -0.006(3) -0.002(3) -0.001(3)
C1A 0.031(4) 0.020(4) 0.022(4) -0.007(3) -0.006(3) -0.003(3)
C8A 0.028(4) 0.020(4) 0.027(4) -0.007(3) -0.007(3) -0.004(3)
C7A 0.031(4) 0.019(4) 0.022(4) -0.005(3) -0.009(3) 0.001(3)
C7 0.050(5) 0.018(4) 0.018(4) -0.008(3) -0.003(3) -0.001(3)
C5 0.072(7) 0.021(4) 0.023(4) -0.007(3) -0.016(4) -0.004(4)
C8 0.038(5) 0.016(4) 0.024(4) -0.007(3) -0.004(3) -0.004(3)
C6 0.055(6) 0.019(4) 0.021(4) -0.003(3) -0.008(4) -0.005(4)
C6A 0.045(5) 0.025(4) 0.021(4) -0.008(3) -0.001(3) -0.006(4)
C4 0.064(6) 0.023(4) 0.025(4) -0.002(3) -0.017(4) -0.006(4)
C5A 0.042(5) 0.022(4) 0.028(4) -0.010(3) 0.000(4) 0.002(3)
C13 0.036(5) 0.024(4) 0.026(4) -0.011(3) -0.009(3) 0.001(3)
C10 0.055(6) 0.022(4) 0.033(5) -0.002(3) -0.017(4) -0.008(4)
C11A 0.032(5) 0.017(4) 0.045(5) -0.004(4) -0.002(4) -0.003(3)
C1 0.081(8) 0.021(4) 0.027(4) -0.009(4) -0.020(5) -0.004(4)
C12 0.051(6) 0.024(4) 0.037(5) -0.017(4) -0.020(4) 0.007(4)
C9 0.045(5) 0.019(4) 0.026(4) -0.007(3) -0.006(4) -0.003(3)
C3 0.072(7) 0.016(4) 0.037(5) -0.003(4) -0.019(5) -0.006(4)
C11 0.062(6) 0.015(4) 0.045(5) -0.007(4) -0.036(5) 0.001(4)
C13A 0.046(18) 0.024(7) 0.020(7) -0.008(5) -0.013(10) 0.003(10)
C2 0.075(7) 0.020(4) 0.036(5) -0.011(4) -0.022(5) -0.007(4)
C17A 0.030(13) 0.023(7) 0.018(9) -0.006(6) 0.009(8) -0.008(8)
C9A 0.027(11) 0.021(6) 0.020(5) -0.005(5) 0.000(7) -0.009(6)
C12A 0.034(12) 0.027(7) 0.027(6) -0.001(5) -0.004(8) -0.004(7)
C14A 0.027(11) 0.021(6) 0.020(5) -0.005(5) 0.000(7) -0.009(6)
C16A 0.034(12) 0.027(7) 0.027(6) -0.001(5) -0.004(8) -0.004(7)
C15A 0.046(18) 0.024(7) 0.020(7) -0.008(5) -0.013(10) 0.003(10)
C18A 0.030(13) 0.023(7) 0.018(9) -0.006(6) 0.009(8) -0.008(8)

_geom_special_details            
;
 All esds (except the esd in the dihedral angle between two l.s. planes)
 are estimated using the full covariance matrix.  The cell esds are taken
 into account individually in the estimation of esds in distances, angles
 and torsion angles; correlations between esds in cell parameters are only
 used when they are defined by crystal symmetry.  An approximate (isotropic)
 treatment of cell esds is used for estimating esds involving l.s. planes.
;
loop_
_geom_bond_atom_site_label_1
_geom_bond_atom_site_label_2
_geom_bond_distance
_geom_bond_site_symmetry_2
_geom_bond_publ_flag
Zn1A Cl1A 2.238(2) . ?
Zn1A Cl2A 2.179(2) . ?
Zn1A N2A 2.050(6) . ?
Zn1A N1A 2.088(7) . ?
Zn1 Cl1 2.219(3) . ?
Zn1 Cl2 2.195(3) . ?
Zn1 N2 2.034(7) . ?
Zn1 N1 2.079(7) . ?
F1 C11 1.350(9) . ?
F1A C11A 1.353(9) . ?
N2A C1A 1.367(10) . ?
N2A C7A 1.338(10) . ?
N1A C2A 1.349(10) . ?
N1A C6A 1.333(10) . ?
N3A N4A 1.358(9) . ?
N3A C1A 1.314(10) . ?
N2 C7 1.332(10) . ?
N2 C6 1.356(10) . ?
N4A H4A 0.8600 . ?
N4A C7A 1.342(10) . ?
N4 H4 0.8600 . ?
N4 N3 1.357(9) . ?
N4 C7 1.330(10) . ?
N1 C5 1.362(11) . ?
N1 C1 1.333(11) . ?
N3 C6 1.328(11) . ?
C2A C3A 1.381(11) . ?
C2A C1A 1.468(10) . ?
C4A H4AA 0.9300 . ?
C4A C3A 1.401(11) . ?
C4A C5A 1.382(12) . ?
C3A H3A 0.9300 . ?
C8A C7A 1.458(10) . ?
C8A C13A 1.32(4) . ?
C8A C9A 1.45(2) . ?
C8A C14A 1.38(2) . ?
C8A C15A 1.44(3) . ?
C7 C8 1.458(11) . ?
C5 C6 1.474(11) . ?
C5 C4 1.370(12) . ?
C8 C13 1.392(11) . ?
C8 C9 1.409(12) . ?
C6A H6A 0.9300 . ?
C6A C5A 1.387(12) . ?
C4 H4B 0.9300 . ?
C4 C3 1.387(12) . ?
C5A H5A 0.9300 . ?
C13 H13 0.9300 . ?
C13 C12 1.375(12) . ?
C10 H10 0.9300 . ?
C10 C9 1.378(11) . ?
C10 C11 1.377(13) . ?
C11A C17A 1.47(3) . ?
C11A C12A 1.32(2) . ?
C11A C16A 1.45(2) . ?
C11A C18A 1.24(3) . ?
C1 H1 0.9300 . ?
C1 C2 1.384(13) . ?
C12 H12 0.9300 . ?
C12 C11 1.370(14) . ?
C9 H9 0.9300 . ?
C3 H3 0.9300 . ?
C3 C2 1.389(13) . ?
C13A H13A 0.9300 . ?
C13A C12A 1.40(4) . ?
C2 H2 0.9300 . ?
C17A H17A 0.9300 . ?
C17A C9A 1.38(3) . ?
C9A H9A 0.9300 . ?
C12A H12A 0.9300 . ?
C14A H14A 0.9300 . ?
C14A C18A 1.37(3) . ?
C16A H16A 0.9300 . ?
C16A C15A 1.37(4) . ?
C15A H15A 0.9300 . ?
C18A H18A 0.9300 . ?

loop_
_geom_angle_atom_site_label_1
_geom_angle_atom_site_label_2
_geom_angle_atom_site_label_3
_geom_angle
_geom_angle_site_symmetry_1
_geom_angle_site_symmetry_3
_geom_angle_publ_flag
Cl2A Zn1A Cl1A 113.55(9) . . ?
N2A Zn1A Cl1A 113.6(2) . . ?
N2A Zn1A Cl2A 119.2(2) . . ?
N2A Zn1A N1A 81.8(3) . . ?
N1A Zn1A Cl1A 104.5(2) . . ?
N1A Zn1A Cl2A 119.7(2) . . ?
Cl2 Zn1 Cl1 120.54(10) . . ?
N2 Zn1 Cl1 111.8(2) . . ?
N2 Zn1 Cl2 111.7(2) . . ?
N2 Zn1 N1 81.3(3) . . ?
N1 Zn1 Cl1 111.5(3) . . ?
N1 Zn1 Cl2 113.4(3) . . ?
C1A N2A Zn1A 110.5(5) . . ?
C7A N2A Zn1A 144.6(5) . . ?
C7A N2A C1A 104.7(6) . . ?
C2A N1A Zn1A 112.9(5) . . ?
C6A N1A Zn1A 127.8(5) . . ?
C6A N1A C2A 119.1(7) . . ?
C1A N3A N4A 102.1(6) . . ?
C7 N2 Zn1 143.4(6) . . ?
C7 N2 C6 104.6(7) . . ?
C6 N2 Zn1 111.9(5) . . ?
N3A N4A H4A 123.9 . . ?
C7A N4A N3A 112.2(6) . . ?
C7A N4A H4A 123.9 . . ?
N3 N4 H4 124.0 . . ?
C7 N4 H4 124.0 . . ?
C7 N4 N3 112.1(6) . . ?
C5 N1 Zn1 113.9(5) . . ?
C1 N1 Zn1 128.0(6) . . ?
C1 N1 C5 118.2(7) . . ?
C6 N3 N4 101.7(7) . . ?
N1A C2A C3A 122.9(7) . . ?
N1A C2A C1A 114.4(7) . . ?
C3A C2A C1A 122.7(7) . . ?
C3A C4A H4AA 120.4 . . ?
C5A C4A H4AA 120.4 . . ?
C5A C4A C3A 119.2(8) . . ?
C2A C3A C4A 117.7(7) . . ?
C2A C3A H3A 121.2 . . ?
C4A C3A H3A 121.2 . . ?
N2A C1A C2A 120.0(7) . . ?
N3A C1A N2A 113.9(7) . . ?
N3A C1A C2A 126.1(7) . . ?
C13A C8A C7A 121.8(17) . . ?
C13A C8A C9A 119.2(18) . . ?
C9A C8A C7A 119.0(10) . . ?
C14A C8A C7A 121.7(10) . . ?
C14A C8A C15A 117.8(17) . . ?
C15A C8A C7A 120.2(15) . . ?
N2A C7A N4A 107.0(6) . . ?
N2A C7A C8A 128.1(7) . . ?
N4A C7A C8A 124.9(7) . . ?
N2 C7 C8 126.6(7) . . ?
N4 C7 N2 107.8(7) . . ?
N4 C7 C8 125.6(7) . . ?
N1 C5 C6 113.1(7) . . ?
N1 C5 C4 122.4(8) . . ?
C4 C5 C6 124.5(8) . . ?
C13 C8 C7 120.4(7) . . ?
C13 C8 C9 119.4(7) . . ?
C9 C8 C7 120.2(7) . . ?
N2 C6 C5 119.6(7) . . ?
N3 C6 N2 113.8(7) . . ?
N3 C6 C5 126.5(7) . . ?
N1A C6A H6A 119.1 . . ?
N1A C6A C5A 121.7(7) . . ?
C5A C6A H6A 119.1 . . ?
C5 C4 H4B 120.6 . . ?
C5 C4 C3 118.8(8) . . ?
C3 C4 H4B 120.6 . . ?
C4A C5A C6A 119.4(8) . . ?
C4A C5A H5A 120.3 . . ?
C6A C5A H5A 120.3 . . ?
C8 C13 H13 120.0 . . ?
C12 C13 C8 120.1(8) . . ?
C12 C13 H13 120.0 . . ?
C9 C10 H10 121.1 . . ?
C11 C10 H10 121.1 . . ?
C11 C10 C9 117.8(9) . . ?
F1A C11A C17A 117.9(12) . . ?
F1A C11A C16A 118.7(11) . . ?
C12A C11A F1A 118.7(12) . . ?
C12A C11A C17A 123.0(15) . . ?
C18A C11A F1A 118.9(14) . . ?
C18A C11A C16A 122.4(16) . . ?
N1 C1 H1 118.5 . . ?
N1 C1 C2 123.0(8) . . ?
C2 C1 H1 118.5 . . ?
C13 C12 H12 120.5 . . ?
C11 C12 C13 118.9(8) . . ?
C11 C12 H12 120.5 . . ?
C8 C9 H9 119.8 . . ?
C10 C9 C8 120.5(8) . . ?
C10 C9 H9 119.8 . . ?
C4 C3 H3 120.3 . . ?
C4 C3 C2 119.5(8) . . ?
C2 C3 H3 120.3 . . ?
F1 C11 C10 118.1(9) . . ?
F1 C11 C12 118.6(8) . . ?
C12 C11 C10 123.3(8) . . ?
C8A C13A H13A 118.5 . . ?
C8A C13A C12A 123(3) . . ?
C12A C13A H13A 118.5 . . ?
C1 C2 C3 118.1(8) . . ?
C1 C2 H2 120.9 . . ?
C3 C2 H2 120.9 . . ?
C11A C17A H17A 122.0 . . ?
C9A C17A C11A 116.0(19) . . ?
C9A C17A H17A 122.0 . . ?
C8A C9A H9A 120.3 . . ?
C17A C9A C8A 119.4(16) . . ?
C17A C9A H9A 120.3 . . ?
C11A C12A C13A 118(2) . . ?
C11A C12A H12A 120.9 . . ?
C13A C12A H12A 120.9 . . ?
C8A C14A H14A 119.6 . . ?
C18A C14A C8A 120.8(19) . . ?
C18A C14A H14A 119.6 . . ?
C11A C16A H16A 121.2 . . ?
C15A C16A C11A 118(2) . . ?
C15A C16A H16A 121.2 . . ?
C8A C15A H15A 120.5 . . ?
C16A C15A C8A 119(2) . . ?
C16A C15A H15A 120.5 . . ?
C11A C18A C14A 122(2) . . ?
C11A C18A H18A 118.9 . . ?
C14A C18A H18A 118.9 . . ?

_shelx_res_file                  
;
    11194-ccc-1_twin1_hklf4.res created by SHELXL-2014/7

TITL 11194-ccc-1_twin1_hklf4_a.res in P-1
REM Old TITL 11194-CCC-1_twin1_hklf4 in P-1
REM SHELXT solution in P-1
REM R1 0.188, Rweak 0.013, Alpha 0.078, Orientation as input
REM Formula found by SHELXT: C28 N6 F2 Cl4 Zn2
CELL 1.54184 7.2313 14.1852 15.3646 74.608 79.912 76.548
ZERR 4 0.0002 0.0004 0.0004 0.002 0.002 0.002
LATT 1
SFAC C H Cl F N Zn
UNIT 52 36 8 4 16 4
EADP C9A C14A
EADP C17A C18A
EADP C13A C15A
EADP C12A C16A

L.S. 10
PLAN  20
BOND $H
list 4
fmap 2
acta
OMIT -4 140
OMIT 5 -1 -10
OMIT 5 3 -3
OMIT 6 7 7
REM <olex2.extras>
REM <HklSrc "%.\\11194-CCC-1_twin1_hklf5.hkl">
REM </olex2.extras>

WGHT    0.092300   11.836100
BASF   0.38976
FVAR       2.74978   0.50071
ZN1A  6    0.605639    0.207369    0.354628    11.00000    0.04314    0.01992 =
         0.01669   -0.00478   -0.00608   -0.00135
ZN1   6    0.751421    0.211910    0.845043    11.00000    0.07191    0.01577 =
         0.01713   -0.00443   -0.00974   -0.00270
CL1A  3    0.863555    0.272894    0.289135    11.00000    0.05150    0.03269 =
         0.02045   -0.00611   -0.00530   -0.01189
CL2A  3    0.382762    0.241585    0.265863    11.00000    0.05211    0.03585 =
         0.02464   -0.00200   -0.01502   -0.00811
CL1   3    0.471476    0.298133    0.801856    11.00000    0.08014    0.02374 =
         0.02211   -0.01097   -0.01380    0.00481
CL2   3    1.019456    0.235611    0.757850    11.00000    0.08242    0.03424 =
         0.02132   -0.00762    0.00297    0.00149
F1    4    0.759410    0.670114    0.940818    11.00000    0.11785    0.01451 =
         0.05250   -0.00545   -0.04108   -0.00824
F1A   4    0.122081    0.676286    0.457758    11.00000    0.06118    0.01968 =
         0.05905   -0.00379   -0.00042    0.00528
N2A   5    0.529659    0.213509    0.488273    11.00000    0.03636    0.02041 =
         0.01771   -0.00608   -0.00652    0.00223
N1A   5    0.716996    0.059032    0.414149    11.00000    0.03912    0.01949 =
         0.02025   -0.00557   -0.00752    0.00020
N3A   5    0.569149    0.125390    0.631012    11.00000    0.04672    0.01911 =
         0.01922   -0.00696   -0.00356    0.00457
N2    5    0.768766    0.207482    0.976847    11.00000    0.04506    0.01714 =
         0.02105   -0.00567   -0.00314   -0.00334
N4A   5    0.469655    0.219607    0.629304    11.00000    0.05183    0.01869 =
         0.01679   -0.00921   -0.00990    0.00567
AFIX  43
H4A   2    0.427407    0.242440    0.677118    11.00000   -1.20000
AFIX   0

N4    5    0.800382    0.202854    1.114650    11.00000    0.06154    0.01822 =
         0.01815   -0.00626   -0.00767   -0.01104
AFIX  43
H4    2    0.813004    0.222463    1.161283    11.00000   -1.20000
AFIX   0
N1    5    0.742177    0.062310    0.900758    11.00000    0.07254    0.01754 =
         0.02204   -0.00617   -0.01114   -0.00589
N3    5    0.794433    0.107389    1.116517    11.00000    0.06978    0.02168 =
         0.02160   -0.00628   -0.00841   -0.01117

C2A   1    0.705654    0.040549    0.505489    11.00000    0.03204    0.02210 =
         0.01925   -0.00606   -0.00222    0.00075
C4A   1    0.876667   -0.126092    0.513944    11.00000    0.04291    0.01850 =
         0.02575   -0.00429   -0.00164   -0.00161
AFIX  43
H4AA  2    0.931637   -0.188318    0.547028    11.00000   -1.20000
AFIX   0
C3A   1    0.780544   -0.050929    0.558454    11.00000    0.03593    0.02188 =
         0.02221   -0.00587   -0.00197   -0.00118
AFIX  43
H3A   2    0.767639   -0.062265    0.621477    11.00000   -1.20000
AFIX   0
C1A   1    0.602743    0.125138    0.544177    11.00000    0.03097    0.02032 =
         0.02223   -0.00692   -0.00647   -0.00256
C8A   1    0.349036    0.377199    0.520706    11.00000    0.02801    0.02007 =
         0.02724   -0.00658   -0.00670   -0.00422
C7A   1    0.444874    0.272968    0.544386    11.00000    0.03114    0.01949 =
         0.02231   -0.00509   -0.00901    0.00084

C7    1    0.784404    0.262526    1.032254    11.00000    0.05009    0.01761 =
         0.01778   -0.00776   -0.00275   -0.00143
C5    1    0.756373    0.032934    0.991645    11.00000    0.07165    0.02089 =
         0.02334   -0.00668   -0.01630   -0.00439
C8    1    0.778831    0.369616    1.008510    11.00000    0.03850    0.01602 =
         0.02440   -0.00716   -0.00369   -0.00380
C6    1    0.776563    0.114093    1.030395    11.00000    0.05473    0.01899 =
         0.02054   -0.00340   -0.00797   -0.00454
C6A   1    0.805687   -0.013341    0.372403    11.00000    0.04539    0.02497 =
         0.02125   -0.00799   -0.00062   -0.00582
AFIX  43
H6A   2    0.811995   -0.000941    0.309509    11.00000   -1.20000
AFIX   0

C4    1    0.755982   -0.063249    1.040073    11.00000    0.06385    0.02313 =
         0.02515   -0.00188   -0.01663   -0.00639
AFIX  43
H4B   2    0.768316   -0.081596    1.101870    11.00000   -1.20000
AFIX   0

C5A   1    0.888838   -0.106681    0.420312    11.00000    0.04213    0.02168 =
         0.02753   -0.01003   -0.00023    0.00204
AFIX  43
H5A   2    0.952177   -0.155737    0.389718    11.00000   -1.20000
AFIX   0

C13   1    0.701980    0.426164    1.072497    11.00000    0.03587    0.02444 =
         0.02583   -0.01097   -0.00870    0.00059
AFIX  43
H13   2    0.654135    0.395576    1.130779    11.00000   -1.20000
AFIX   0
C10   1    0.840668    0.518566    0.896832    11.00000    0.05464    0.02175 =
         0.03334   -0.00232   -0.01665   -0.00792
AFIX  43
H10   2    0.885592    0.550599    0.838539    11.00000   -1.20000
AFIX   0

C11A  1    0.192671    0.576951    0.478595    11.00000    0.03170    0.01695 =
         0.04465   -0.00375   -0.00218   -0.00329
C1    1    0.726809   -0.005648    0.858321    11.00000    0.08136    0.02149 =
         0.02699   -0.00891   -0.02032   -0.00429
AFIX  43
H1    2    0.720649    0.013594    0.795964    11.00000   -1.20000
AFIX   0
C12   1    0.696757    0.527212    1.049596    11.00000    0.05069    0.02401 =
         0.03748   -0.01720   -0.01981    0.00679
AFIX  43
H12   2    0.648230    0.565218    1.092366    11.00000   -1.20000
AFIX   0
C9    1    0.848434    0.417073    0.920086    11.00000    0.04482    0.01949 =
         0.02607   -0.00679   -0.00575   -0.00300
AFIX  43
H9    2    0.899992    0.379650    0.877095    11.00000   -1.20000
AFIX   0
C3    1    0.736842   -0.132756    0.995188    11.00000    0.07218    0.01625 =
         0.03688   -0.00348   -0.01940   -0.00563
AFIX  43
H3    2    0.735572   -0.198397    1.026739    11.00000   -1.20000
AFIX   0
C11   1    0.764219    0.570969    0.962737    11.00000    0.06250    0.01462 =
         0.04497   -0.00724   -0.03555    0.00078

PART 1
C13A  1    0.375686    0.433490    0.437818    21.00000    0.04606    0.02362 =
         0.01984   -0.00783   -0.01284    0.00298
AFIX  43
H13A  2    0.443971    0.403302    0.391899    21.00000   -1.20000
AFIX   0

PART 0
C2    1    0.719593   -0.103558    0.902775    11.00000    0.07510    0.02037 =
         0.03573   -0.01140   -0.02234   -0.00681
AFIX  43
H2    2    0.703640   -0.148534    0.871634    11.00000   -1.20000
AFIX   0

PART 1
C17A  1    0.157208    0.522147    0.573384    21.00000    0.03049    0.02310 =
         0.01768   -0.00610    0.00913   -0.00803
AFIX  43
H17A  2    0.093158    0.554070    0.618865    21.00000   -1.20000
AFIX   0
C9A   1    0.224273    0.420784    0.591009    21.00000    0.02686    0.02093 =
         0.02028   -0.00492    0.00042   -0.00927
AFIX  43
H9A   2    0.190199    0.380471    0.647338    21.00000   -1.20000
AFIX   0
C12A  1    0.306006    0.536376    0.415880    21.00000    0.03354    0.02672 =
         0.02652   -0.00138   -0.00391   -0.00375
AFIX  43
H12A  2    0.338876    0.575069    0.358525    21.00000   -1.20000
AFIX   0
PART 0
PART 2
C14A  1    0.306842    0.436132    0.582784   -21.00000    0.02686    0.02093 =
         0.02028   -0.00492    0.00042   -0.00927
AFIX  43
H14A  2    0.332920    0.408113    0.642399   -21.00000   -1.20000
AFIX   0
C16A  1    0.226659    0.522849    0.407389   -21.00000    0.03354    0.02672 =
         0.02652   -0.00138   -0.00391   -0.00375
AFIX  43
H16A  2    0.191843    0.554124    0.349637   -21.00000   -1.20000
AFIX   0
C15A  1    0.311852    0.424110    0.428473   -21.00000    0.04606    0.02362 =
         0.01984   -0.00783   -0.01284    0.00298
AFIX  43
H15A  2    0.345250    0.387833    0.383841   -21.00000   -1.20000
AFIX   0
C18A  1    0.226924    0.535515    0.557634   -21.00000    0.03049    0.02310 =
         0.01768   -0.00610    0.00913   -0.00803
AFIX  43
H18A  2    0.197429    0.573090    0.601232   -21.00000   -1.20000
AFIX   0
HKLF 5

REM  11194-ccc-1_twin1_hklf4_a.res in P-1
REM R1 =  0.0834 for    9641 Fo > 4sig(Fo)  and  0.0845 for all   10017 data
REM    393 parameters refined using      0 restraints

END

WGHT      0.0925     11.8249

REM Highest difference peak  1.139,  deepest hole -1.005,  1-sigma level  0.179
Q1    1   0.9028  0.2127  0.3453  11.00000  0.05    1.14
Q2    1   0.2992  0.2130  0.8424  11.00000  0.05    1.02
Q3    1   0.9116 -0.2125  0.5071  11.00000  0.05    0.99
Q4    1   0.7512  0.2055  0.3477  11.00000  0.05    0.99
Q5    1   0.7536 -0.2050  1.0014  11.00000  0.05    0.97
Q6    1   0.2479  0.2561  0.2832  11.00000  0.05    0.97
Q7    1   0.4413  0.2178  0.3583  11.00000  0.05    0.96
Q8    1   0.3371  0.2015  0.3596  11.00000  0.05    0.96
Q9    1   0.8262 -0.2039  0.6414  11.00000  0.05    0.95
Q10   1   0.5975  0.2673  0.3074  11.00000  0.05    0.93
Q11   1   0.2527  0.2149  0.6983  11.00000  0.05    0.92
Q12   1   1.1070 -0.2187  0.5821  11.00000  0.05    0.90
Q13   1   0.5409  0.2330  0.8433  11.00000  0.05    0.86
Q14   1   0.4094  0.1930  0.2955  11.00000  0.05    0.82
Q15   1   0.9035  0.2107  1.1327  11.00000  0.05    0.81
Q16   1   0.6653  0.2749  0.7948  11.00000  0.05    0.76
Q17   1   0.4297  0.2411  0.7611  11.00000  0.05    0.74
Q18   1   0.3051  0.2874  0.2413  11.00000  0.05    0.73
Q19   1   0.7773  0.1584  0.8822  11.00000  0.05    0.72
Q20   1   0.8951  0.2151  0.8775  11.00000  0.05    0.69
;
_shelx_res_checksum              88863
_olex2_submission_special_instructions 'No special instructions were received'
_oxdiff_exptl_absorpt_empirical_details 
;
Empirical correction (ABSPACK) includes:
- Absorption correction using spherical harmonics
- Frame scaling
;
_oxdiff_exptl_absorpt_empirical_full_max 1.967
_oxdiff_exptl_absorpt_empirical_full_min 0.661
_oxdiff_twin_integration_method  simultaneous
_oxdiff_twin_items               2
loop_
_twin_individual_id
_twin_individual_mass_fraction_refined
_oxdiff_twin_reflns_isolated
_oxdiff_twin_reflns_overlapped
_twin_individual_twin_lattice_type
_twin_individual_twin_matrix_11
_twin_individual_twin_matrix_12
_twin_individual_twin_matrix_13
_twin_individual_twin_matrix_21
_twin_individual_twin_matrix_22
_twin_individual_twin_matrix_23
_twin_individual_twin_matrix_31
_twin_individual_twin_matrix_32
_twin_individual_twin_matrix_33
1 0.6102(18) 18466 5386 ref 1.0000 0.0000 0.0000 0.0000 1.0000 0.0000 0.0000
0.0000 1.0000
2 0.3898(18) 18369 5386 nmt -0.9995 -0.0000 -0.0002 -0.7541 1.0000 -0.4276
0.0002 0.0004 -1.0008

_twin_special_details            
;
Component 2 rotated by -179.9903\% 
 around [-0.00 1.00 0.00] (reciprocal) or [-0.35 0.92 -0.20] (direct)
;
####################################################################### 
# 
# This file contains crystal structure data downloaded from the 
# Cambridge Structural Database (CSD) hosted by the Cambridge 
# Crystallographic Data Centre (CCDC).
# 
# Full information about CCDC data access policies and citation 
# guidelines are available at http://www.ccdc.cam.ac.uk/access/V1 
# 
# Audit and citation data items may have been added by the CCDC. 
# Please retain this information to preserve the provenance of 
# this file and to allow appropriate attribution of the data. 
# 
#######################################################################

data_3
_database_code_depnum_ccdc_archive 'CCDC 1905548'
loop_
_audit_author_name
_audit_author_address
'M.Kryukova M.Kiskin'
;IGIC
Russia
;
_audit_update_record             
;
2019-03-25 deposited with the CCDC.	2019-07-08 downloaded from the CCDC.
;

_audit_creation_method           SHELXL-2016/6
_shelx_SHELXL_version_number     2016/6
_chemical_name_systematic        ?
_chemical_name_common            ?
_chemical_melting_point          ?
_chemical_formula_moiety         ?
_chemical_formula_sum            'C14 H12 Cl2 N4 Zn'
_chemical_formula_weight         372.55

loop_
_atom_type_symbol
_atom_type_description
_atom_type_scat_dispersion_real
_atom_type_scat_dispersion_imag
_atom_type_scat_source
C C 0.0033 0.0016 'International Tables Vol C Tables 4.2.6.8 and 6.1.1.4'
H H 0.0000 0.0000 'International Tables Vol C Tables 4.2.6.8 and 6.1.1.4'
N N 0.0061 0.0033 'International Tables Vol C Tables 4.2.6.8 and 6.1.1.4'
Cl Cl 0.1484 0.1585 'International Tables Vol C Tables 4.2.6.8 and 6.1.1.4'
Zn Zn 0.2839 1.4301 'International Tables Vol C Tables 4.2.6.8 and 6.1.1.4'

_space_group_crystal_system      triclinic
_space_group_IT_number           2
_space_group_name_H-M_alt        'P -1'
_space_group_name_Hall           '-P 1'

_shelx_space_group_comment       
;
The symmetry employed for this shelxl refinement is uniquely defined
by the following loop, which should always be used as a source of
symmetry information in preference to the above space-group names.
They are only intended as comments.
;

loop_
_space_group_symop_operation_xyz
'x, y, z'
'-x, -y, -z'

_cell_length_a                   8.0697(14)
_cell_length_b                   8.3754(15)
_cell_length_c                   12.679(3)
_cell_angle_alpha                84.525(7)
_cell_angle_beta                 78.822(6)
_cell_angle_gamma                63.230(5)
_cell_volume                     750.6(2)
_cell_formula_units_Z            2
_cell_measurement_temperature    150(2)
_cell_measurement_reflns_used    5626
_cell_measurement_theta_min      2.87
_cell_measurement_theta_max      26.48

_exptl_crystal_description       parallelepiped
_exptl_crystal_colour            colorless
_exptl_crystal_density_meas      ?
_exptl_crystal_density_method    ?
_exptl_crystal_density_diffrn    1.648
_exptl_crystal_F_000             376
_exptl_transmission_factor_min   ?
_exptl_transmission_factor_max   ?
_exptl_crystal_size_max          0.150
_exptl_crystal_size_mid          0.100
_exptl_crystal_size_min          0.070
_exptl_absorpt_coefficient_mu    1.989
_shelx_estimated_absorpt_T_min   0.755
_shelx_estimated_absorpt_T_max   0.873
_exptl_absorpt_correction_type   multi-scan
_exptl_absorpt_correction_T_min  0.5781
_exptl_absorpt_correction_T_max  0.7454
_exptl_absorpt_process_details   
;
 SADABS 2016/2: Krause, L., Herbst-Irmer, R., Sheldrick G.M. & Stalke D.,
 J. Appl. Cryst. 48 (2015) 3-10
;
_exptl_absorpt_special_details   ?
_diffrn_ambient_temperature      150(2)
_diffrn_radiation_wavelength     0.71073
_diffrn_radiation_type           MoK\a
_diffrn_source                   'fine-focus sealed tube'
_diffrn_measurement_device_type  'Bruker APEX-II CCD'
_diffrn_measurement_method       '\f and \w scans'
_diffrn_detector_area_resol_mean ?
_diffrn_reflns_number            6662
_diffrn_reflns_av_unetI/netI     0.0258
_diffrn_reflns_av_R_equivalents  0.0195
_diffrn_reflns_limit_h_min       -8
_diffrn_reflns_limit_h_max       10
_diffrn_reflns_limit_k_min       -10
_diffrn_reflns_limit_k_max       10
_diffrn_reflns_limit_l_min       -15
_diffrn_reflns_limit_l_max       15
_diffrn_reflns_theta_min         2.869
_diffrn_reflns_theta_max         26.485
_diffrn_reflns_theta_full        25.242
_diffrn_measured_fraction_theta_max 0.976
_diffrn_measured_fraction_theta_full 0.974
_diffrn_reflns_Laue_measured_fraction_max 0.976
_diffrn_reflns_Laue_measured_fraction_full 0.974
_diffrn_reflns_point_group_measured_fraction_max 0.976
_diffrn_reflns_point_group_measured_fraction_full 0.974
_reflns_number_total             3036
_reflns_number_gt                2931
_reflns_threshold_expression     'I > 2\s(I)'
_reflns_Friedel_coverage         0.000
_reflns_Friedel_fraction_max     .
_reflns_Friedel_fraction_full    .

_reflns_special_details          
;
 Reflections were merged by SHELXL according to the crystal
 class for the calculation of statistics and refinement.
 
 _reflns_Friedel_fraction is defined as the number of unique
 Friedel pairs measured divided by the number that would be
 possible theoretically, ignoring centric projections and
 systematic absences.
;

_computing_data_collection       ?
_computing_cell_refinement       ?
_computing_data_reduction        ?
_computing_structure_solution    ?
_computing_structure_refinement  'SHELXL-2016/6 (Sheldrick, 2016)'
_computing_molecular_graphics    ?
_computing_publication_material  ?
_refine_special_details          ?
_refine_ls_structure_factor_coef Fsqd
_refine_ls_matrix_type           full
_refine_ls_weighting_scheme      calc
_refine_ls_weighting_details     
'w=1/[\s^2^(Fo^2^)+(0.0388P)^2^+0.1971P] where P=(Fo^2^+2Fc^2^)/3'
_atom_sites_solution_primary     ?
_atom_sites_solution_secondary   ?
_atom_sites_solution_hydrogens   mixed
_refine_ls_hydrogen_treatment    mixed
_refine_ls_extinction_method     none
_refine_ls_extinction_coef       .
_refine_ls_number_reflns         3036
_refine_ls_number_parameters     195
_refine_ls_number_restraints     0
_refine_ls_R_factor_all          0.0231
_refine_ls_R_factor_gt           0.0223
_refine_ls_wR_factor_ref         0.0709
_refine_ls_wR_factor_gt          0.0704
_refine_ls_goodness_of_fit_ref   1.166
_refine_ls_restrained_S_all      1.166
_refine_ls_shift/su_max          0.001
_refine_ls_shift/su_mean         0.000

loop_
_atom_site_label
_atom_site_type_symbol
_atom_site_fract_x
_atom_site_fract_y
_atom_site_fract_z
_atom_site_U_iso_or_equiv
_atom_site_adp_type
_atom_site_occupancy
_atom_site_site_symmetry_order
_atom_site_calc_flag
_atom_site_refinement_flags_posn
_atom_site_refinement_flags_adp
_atom_site_refinement_flags_occupancy
_atom_site_disorder_assembly
_atom_site_disorder_group
Zn1 Zn 0.81002(2) 0.44512(2) 0.80652(2) 0.01991(9) Uani 1 1 d . . . . .
Cl1 Cl 0.82683(6) 0.69568(6) 0.82186(4) 0.02690(11) Uani 1 1 d . . . . .
Cl2 Cl 1.05501(6) 0.26398(6) 0.68904(3) 0.02682(11) Uani 1 1 d . . . . .
N1 N 0.56579(19) 0.43602(18) 0.79475(11) 0.0178(3) Uani 1 1 d . . . . .
N2 N 0.3890(2) 0.2919(2) 0.86109(12) 0.0228(3) Uani 1 1 d . . . . .
N3 N 0.3296(2) 0.3932(2) 0.77330(12) 0.0216(3) Uani 1 1 d . . . . .
H3A H 0.241(4) 0.387(3) 0.749(2) 0.040(7) Uiso 1 1 d . . . . .
N4 N 0.7838(2) 0.30538(18) 0.94741(11) 0.0191(3) Uani 1 1 d . . . . .
C1 C 0.5313(2) 0.3226(2) 0.87106(13) 0.0180(3) Uani 1 1 d . . . . .
C2 C 0.4331(2) 0.4798(2) 0.73320(13) 0.0178(3) Uani 1 1 d . . . . .
C3 C 0.4004(2) 0.6039(2) 0.64211(13) 0.0182(3) Uani 1 1 d . . . . .
C4 C 0.5335(3) 0.6644(2) 0.59571(15) 0.0253(4) Uani 1 1 d . . . . .
H1 H 0.646699 0.624979 0.623871 0.030 Uiso 1 1 calc R U . . .
C5 C 0.5020(3) 0.7812(3) 0.50914(15) 0.0281(4) Uani 1 1 d . . . . .
H7 H 0.593963 0.821371 0.478581 0.034 Uiso 1 1 calc R U . . .
C6 C 0.3381(3) 0.8412(2) 0.46586(14) 0.0238(4) Uani 1 1 d . . . . .
C7 C 0.2056(3) 0.7801(2) 0.51249(15) 0.0270(4) Uani 1 1 d . . . . .
H3 H 0.092768 0.819336 0.484014 0.032 Uiso 1 1 calc R U . . .
C8 C 0.2354(2) 0.6636(2) 0.59932(15) 0.0251(4) Uani 1 1 d . . . . .
H2 H 0.143071 0.623890 0.630029 0.030 Uiso 1 1 calc R U . . .
C9 C 0.3030(3) 0.9693(3) 0.37198(16) 0.0341(4) Uani 1 1 d . . . . .
H5 H 0.231772 0.943846 0.327071 0.051 Uiso 1 1 calc R U . . .
H6 H 0.423707 0.955352 0.329309 0.051 Uiso 1 1 calc R U . . .
H4 H 0.230656 1.092135 0.398376 0.051 Uiso 1 1 calc R U . . .
C10 C 0.6461(2) 0.2521(2) 0.95642(13) 0.0184(3) Uani 1 1 d . . . . .
C11 C 0.8915(2) 0.2557(2) 1.02414(14) 0.0228(3) Uani 1 1 d . . . . .
H8 H 0.987483 0.293691 1.018570 0.027 Uiso 1 1 calc R U . . .
C12 C 0.8669(3) 0.1506(2) 1.11145(14) 0.0239(4) Uani 1 1 d . . . . .
H11 H 0.944012 0.118345 1.165177 0.029 Uiso 1 1 calc R U . . .
C13 C 0.7290(3) 0.0934(2) 1.11928(14) 0.0251(4) Uani 1 1 d . . . . .
H10 H 0.711270 0.020052 1.177998 0.030 Uiso 1 1 calc R U . . .
C14 C 0.6161(2) 0.1443(2) 1.04022(14) 0.0223(3) Uani 1 1 d . . . . .
H9 H 0.520742 0.106074 1.043713 0.027 Uiso 1 1 calc R U . . .

loop_
_atom_site_aniso_label
_atom_site_aniso_U_11
_atom_site_aniso_U_22
_atom_site_aniso_U_33
_atom_site_aniso_U_23
_atom_site_aniso_U_13
_atom_site_aniso_U_12
Zn1 0.01806(12) 0.02744(13) 0.02067(13) 0.00585(8) -0.00729(8) -0.01527(9)
Cl1 0.0285(2) 0.0300(2) 0.0315(2) 0.00511(17) -0.00946(17) -0.02032(18)
Cl2 0.0208(2) 0.0384(2) 0.0253(2) -0.00220(17) -0.00504(16) -0.01589(18)
N1 0.0170(6) 0.0214(7) 0.0184(6) 0.0029(5) -0.0060(5) -0.0108(6)
N2 0.0225(7) 0.0312(8) 0.0217(7) 0.0066(6) -0.0087(6) -0.0172(6)
N3 0.0199(7) 0.0295(7) 0.0224(7) 0.0058(6) -0.0093(5) -0.0160(6)
N4 0.0199(7) 0.0225(7) 0.0196(7) 0.0034(5) -0.0073(5) -0.0125(6)
C1 0.0176(7) 0.0214(7) 0.0183(7) 0.0019(6) -0.0047(6) -0.0112(6)
C2 0.0150(7) 0.0205(7) 0.0199(8) -0.0003(6) -0.0046(6) -0.0091(6)
C3 0.0177(7) 0.0188(7) 0.0183(8) -0.0001(6) -0.0046(6) -0.0077(6)
C4 0.0202(8) 0.0303(9) 0.0285(9) 0.0069(7) -0.0086(7) -0.0135(7)
C5 0.0253(9) 0.0304(9) 0.0297(9) 0.0075(7) -0.0040(7) -0.0150(8)
C6 0.0289(9) 0.0199(8) 0.0186(8) 0.0005(6) -0.0050(7) -0.0071(7)
C7 0.0251(9) 0.0281(9) 0.0293(9) 0.0048(7) -0.0139(7) -0.0104(7)
C8 0.0220(8) 0.0296(9) 0.0283(9) 0.0059(7) -0.0101(7) -0.0141(7)
C9 0.0393(11) 0.0303(10) 0.0280(10) 0.0096(8) -0.0094(8) -0.0116(9)
C10 0.0172(7) 0.0210(7) 0.0188(8) 0.0008(6) -0.0048(6) -0.0096(6)
C11 0.0228(8) 0.0272(8) 0.0231(8) 0.0016(7) -0.0092(7) -0.0133(7)
C12 0.0267(9) 0.0253(8) 0.0198(8) 0.0019(6) -0.0100(7) -0.0097(7)
C13 0.0306(9) 0.0246(8) 0.0197(8) 0.0050(6) -0.0061(7) -0.0121(7)
C14 0.0237(8) 0.0243(8) 0.0226(8) 0.0022(6) -0.0045(6) -0.0141(7)

_geom_special_details            
;
 All esds (except the esd in the dihedral angle between two l.s. planes)
 are estimated using the full covariance matrix.  The cell esds are taken
 into account individually in the estimation of esds in distances, angles
 and torsion angles; correlations between esds in cell parameters are only
 used when they are defined by crystal symmetry.  An approximate (isotropic)
 treatment of cell esds is used for estimating esds involving l.s. planes.
;

loop_
_geom_bond_atom_site_label_1
_geom_bond_atom_site_label_2
_geom_bond_distance
_geom_bond_site_symmetry_2
_geom_bond_publ_flag
Zn1 N1 2.0406(14) . ?
Zn1 N4 2.0695(14) . ?
Zn1 Cl1 2.1920(6) . ?
Zn1 Cl2 2.2398(6) . ?
N1 C2 1.344(2) . ?
N1 C1 1.369(2) . ?
N2 C1 1.315(2) . ?
N2 N3 1.360(2) . ?
N3 C2 1.340(2) . ?
N3 H3A 0.85(3) . ?
N4 C11 1.341(2) . ?
N4 C10 1.355(2) . ?
C1 C10 1.467(2) . ?
C2 C3 1.458(2) . ?
C3 C4 1.394(2) . ?
C3 C8 1.396(2) . ?
C4 C5 1.381(3) . ?
C4 H1 0.9500 . ?
C5 C6 1.390(3) . ?
C5 H7 0.9500 . ?
C6 C7 1.395(3) . ?
C6 C9 1.504(2) . ?
C7 C8 1.382(3) . ?
C7 H3 0.9500 . ?
C8 H2 0.9500 . ?
C9 H5 0.9800 . ?
C9 H6 0.9800 . ?
C9 H4 0.9800 . ?
C10 C14 1.384(2) . ?
C11 C12 1.388(3) . ?
C11 H8 0.9500 . ?
C12 C13 1.381(3) . ?
C12 H11 0.9500 . ?
C13 C14 1.393(2) . ?
C13 H10 0.9500 . ?
C14 H9 0.9500 . ?

loop_
_geom_angle_atom_site_label_1
_geom_angle_atom_site_label_2
_geom_angle_atom_site_label_3
_geom_angle
_geom_angle_site_symmetry_1
_geom_angle_site_symmetry_3
_geom_angle_publ_flag
N1 Zn1 N4 81.66(5) . . ?
N1 Zn1 Cl1 122.96(4) . . ?
N4 Zn1 Cl1 116.63(4) . . ?
N1 Zn1 Cl2 112.31(4) . . ?
N4 Zn1 Cl2 109.50(4) . . ?
Cl1 Zn1 Cl2 110.51(2) . . ?
C2 N1 C1 104.08(13) . . ?
C2 N1 Zn1 144.75(11) . . ?
C1 N1 Zn1 110.42(10) . . ?
C1 N2 N3 101.85(13) . . ?
C2 N3 N2 112.32(14) . . ?
C2 N3 H3A 129.3(17) . . ?
N2 N3 H3A 118.1(17) . . ?
C11 N4 C10 118.65(15) . . ?
C11 N4 Zn1 127.88(12) . . ?
C10 N4 Zn1 113.35(11) . . ?
N2 C1 N1 114.42(14) . . ?
N2 C1 C10 126.01(15) . . ?
N1 C1 C10 119.54(14) . . ?
N3 C2 N1 107.32(14) . . ?
N3 C2 C3 125.53(15) . . ?
N1 C2 C3 127.11(14) . . ?
C4 C3 C8 118.76(16) . . ?
C4 C3 C2 120.80(15) . . ?
C8 C3 C2 120.44(15) . . ?
C5 C4 C3 120.44(16) . . ?
C5 C4 H1 119.8 . . ?
C3 C4 H1 119.8 . . ?
C4 C5 C6 121.22(17) . . ?
C4 C5 H7 119.4 . . ?
C6 C5 H7 119.4 . . ?
C5 C6 C7 118.09(16) . . ?
C5 C6 C9 121.28(17) . . ?
C7 C6 C9 120.62(17) . . ?
C8 C7 C6 121.22(17) . . ?
C8 C7 H3 119.4 . . ?
C6 C7 H3 119.4 . . ?
C7 C8 C3 120.26(17) . . ?
C7 C8 H2 119.9 . . ?
C3 C8 H2 119.9 . . ?
C6 C9 H5 109.5 . . ?
C6 C9 H6 109.5 . . ?
H5 C9 H6 109.5 . . ?
C6 C9 H4 109.5 . . ?
H5 C9 H4 109.5 . . ?
H6 C9 H4 109.5 . . ?
N4 C10 C14 122.40(15) . . ?
N4 C10 C1 113.69(14) . . ?
C14 C10 C1 123.89(15) . . ?
N4 C11 C12 122.00(16) . . ?
N4 C11 H8 119.0 . . ?
C12 C11 H8 119.0 . . ?
C13 C12 C11 119.22(16) . . ?
C13 C12 H11 120.4 . . ?
C11 C12 H11 120.4 . . ?
C12 C13 C14 119.31(16) . . ?
C12 C13 H10 120.3 . . ?
C14 C13 H10 120.3 . . ?
C10 C14 C13 118.38(16) . . ?
C10 C14 H9 120.8 . . ?
C13 C14 H9 120.8 . . ?

loop_
_geom_torsion_atom_site_label_1
_geom_torsion_atom_site_label_2
_geom_torsion_atom_site_label_3
_geom_torsion_atom_site_label_4
_geom_torsion
_geom_torsion_site_symmetry_1
_geom_torsion_site_symmetry_2
_geom_torsion_site_symmetry_3
_geom_torsion_site_symmetry_4
_geom_torsion_publ_flag
C1 N2 N3 C2 0.06(18) . . . . ?
N3 N2 C1 N1 -0.34(18) . . . . ?
N3 N2 C1 C10 177.50(15) . . . . ?
C2 N1 C1 N2 0.48(19) . . . . ?
Zn1 N1 C1 N2 -172.17(12) . . . . ?
C2 N1 C1 C10 -177.51(14) . . . . ?
Zn1 N1 C1 C10 9.84(18) . . . . ?
N2 N3 C2 N1 0.23(19) . . . . ?
N2 N3 C2 C3 -177.52(15) . . . . ?
C1 N1 C2 N3 -0.40(17) . . . . ?
Zn1 N1 C2 N3 167.61(15) . . . . ?
C1 N1 C2 C3 177.30(15) . . . . ?
Zn1 N1 C2 C3 -14.7(3) . . . . ?
N3 C2 C3 C4 -169.41(16) . . . . ?
N1 C2 C3 C4 13.3(3) . . . . ?
N3 C2 C3 C8 10.2(3) . . . . ?
N1 C2 C3 C8 -167.09(16) . . . . ?
C8 C3 C4 C5 0.1(3) . . . . ?
C2 C3 C4 C5 179.68(16) . . . . ?
C3 C4 C5 C6 -0.1(3) . . . . ?
C4 C5 C6 C7 0.1(3) . . . . ?
C4 C5 C6 C9 179.63(17) . . . . ?
C5 C6 C7 C8 0.1(3) . . . . ?
C9 C6 C7 C8 -179.45(17) . . . . ?
C6 C7 C8 C3 -0.2(3) . . . . ?
C4 C3 C8 C7 0.1(3) . . . . ?
C2 C3 C8 C7 -179.51(16) . . . . ?
C11 N4 C10 C14 -1.8(2) . . . . ?
Zn1 N4 C10 C14 174.54(13) . . . . ?
C11 N4 C10 C1 176.81(14) . . . . ?
Zn1 N4 C10 C1 -6.81(17) . . . . ?
N2 C1 C10 N4 -179.86(16) . . . . ?
N1 C1 C10 N4 -2.1(2) . . . . ?
N2 C1 C10 C14 -1.2(3) . . . . ?
N1 C1 C10 C14 176.50(15) . . . . ?
C10 N4 C11 C12 0.6(2) . . . . ?
Zn1 N4 C11 C12 -175.20(13) . . . . ?
N4 C11 C12 C13 0.7(3) . . . . ?
C11 C12 C13 C14 -0.8(3) . . . . ?
N4 C10 C14 C13 1.7(2) . . . . ?
C1 C10 C14 C13 -176.79(16) . . . . ?
C12 C13 C14 C10 -0.3(3) . . . . ?

_refine_diff_density_max         0.469
_refine_diff_density_min         -0.320
_refine_diff_density_rms         0.076

_shelx_res_file                  
;
TITL 1_a.res in P-1
    znp.res
    created by SHELXL-2016/6 at 22:11:41 on 30-Jan-2019
CELL 0.71073 8.0697 8.3754 12.6795 84.525 78.822 63.230
ZERR 2.00 0.0014 0.0015 0.0026 0.007 0.006 0.005
LATT 1
SFAC C H N CL ZN
UNIT 28 24 8 4 2
TEMP -123.000
size 0.15x0.10x0.07
ACTA
L.S. 8
FMAP 2
PLAN 10
HTAB
BOND $H
CONF

WGHT    0.038800    0.197100
FVAR       1.28170
ZN1   5    0.810020    0.445116    0.806520    11.00000    0.01806    0.02744 =
         0.02067    0.00585   -0.00729   -0.01527
CL1   4    0.826834    0.695676    0.821862    11.00000    0.02848    0.02999 =
         0.03149    0.00511   -0.00946   -0.02032
CL2   4    1.055013    0.263978    0.689036    11.00000    0.02084    0.03842 =
         0.02533   -0.00220   -0.00504   -0.01589
N1    3    0.565786    0.436016    0.794748    11.00000    0.01701    0.02145 =
         0.01839    0.00295   -0.00598   -0.01082
N2    3    0.389024    0.291910    0.861088    11.00000    0.02249    0.03122 =
         0.02166    0.00657   -0.00875   -0.01716
N3    3    0.329564    0.393157    0.773299    11.00000    0.01988    0.02946 =
         0.02240    0.00584   -0.00934   -0.01598
H3A   2    0.241399    0.387102    0.748768    11.00000    0.04003
N4    3    0.783846    0.305378    0.947408    11.00000    0.01991    0.02248 =
         0.01960    0.00344   -0.00730   -0.01254
C1    1    0.531266    0.322606    0.871060    11.00000    0.01757    0.02140 =
         0.01834    0.00190   -0.00467   -0.01120
C2    1    0.433096    0.479849    0.733195    11.00000    0.01503    0.02050 =
         0.01989   -0.00025   -0.00456   -0.00907
C3    1    0.400448    0.603935    0.642105    11.00000    0.01771    0.01883 =
         0.01826   -0.00014   -0.00464   -0.00774
C4    1    0.533549    0.664418    0.595713    11.00000    0.02019    0.03029 =
         0.02852    0.00690   -0.00859   -0.01354
AFIX  43
H1    2    0.646699    0.624979    0.623871    11.00000   -1.20000
AFIX   0
C5    1    0.501994    0.781220    0.509143    11.00000    0.02529    0.03044 =
         0.02973    0.00751   -0.00397   -0.01499
AFIX  43
H7    2    0.593963    0.821371    0.478581    11.00000   -1.20000
AFIX   0
C6    1    0.338112    0.841179    0.465857    11.00000    0.02891    0.01992 =
         0.01858    0.00052   -0.00505   -0.00714
C7    1    0.205590    0.780096    0.512486    11.00000    0.02512    0.02810 =
         0.02927    0.00477   -0.01388   -0.01036
AFIX  43
H3    2    0.092768    0.819336    0.484014    11.00000   -1.20000
AFIX   0
C8    1    0.235353    0.663576    0.599320    11.00000    0.02196    0.02957 =
         0.02827    0.00587   -0.01010   -0.01407
AFIX  43
H2    2    0.143071    0.623890    0.630029    11.00000   -1.20000
AFIX   0
C9    1    0.303004    0.969284    0.371978    11.00000    0.03927    0.03029 =
         0.02804    0.00956   -0.00939   -0.01164
AFIX 137
H5    2    0.231772    0.943846    0.327071    11.00000   -1.50000
H6    2    0.423707    0.955352    0.329309    11.00000   -1.50000
H4    2    0.230656    1.092135    0.398376    11.00000   -1.50000
AFIX   0
C10   1    0.646147    0.252069    0.956418    11.00000    0.01718    0.02098 =
         0.01882    0.00085   -0.00480   -0.00957
C11   1    0.891486    0.255734    1.024142    11.00000    0.02283    0.02717 =
         0.02311    0.00160   -0.00923   -0.01335
AFIX  43
H8    2    0.987483    0.293691    1.018570    11.00000   -1.20000
AFIX   0
C12   1    0.866868    0.150580    1.111447    11.00000    0.02672    0.02534 =
         0.01976    0.00190   -0.01003   -0.00970
AFIX  43
H11   2    0.944012    0.118345    1.165177    11.00000   -1.20000
AFIX   0
C13   1    0.728965    0.093393    1.119281    11.00000    0.03058    0.02459 =
         0.01971    0.00497   -0.00609   -0.01209
AFIX  43
H10   2    0.711270    0.020052    1.177998    11.00000   -1.20000
AFIX   0
C14   1    0.616071    0.144326    1.040224    11.00000    0.02368    0.02434 =
         0.02257    0.00217   -0.00453   -0.01408
AFIX  43
H9    2    0.520742    0.106074    1.043713    11.00000   -1.20000

AFIX   0
HKLF 4 1 1 0 0 0 1 0 0 0 1


REM  1_a.res in P-1
REM R1 =  0.0223 for    2931 Fo > 4sig(Fo)  and  0.0231 for all    3036 data
REM    195 parameters refined using      0 restraints

END

WGHT      0.0387      0.1960

REM Instructions for potential hydrogen bonds
EQIV $1 x-1, y, z
HTAB N3 Cl2_$1
EQIV $2 -x+2, -y+1, -z+2
HTAB C11 Cl1_$2
HTAB C12 Cl1_$2
EQIV $3 -x+1, -y+1, -z+2
HTAB C14 Cl1_$3

REM Highest difference peak  0.469,  deepest hole -0.320,  1-sigma level  0.076
Q1    1   0.5858  0.2865  0.9114  11.00000  0.05    0.47
Q2    1   0.4125  0.5374  0.6863  11.00000  0.05    0.35
Q3    1   0.8592  0.2228  1.0720  11.00000  0.05    0.33
Q4    1   0.7580  0.5325  0.7156  11.00000  0.05    0.33
Q5    1   0.4696  0.6242  0.6141  11.00000  0.05    0.28
Q6    1   0.3699  0.4655  0.7548  11.00000  0.05    0.27
Q7    1   0.6133  0.2181  1.0003  11.00000  0.05    0.27
Q8    1   0.3378  0.6011  0.6099  11.00000  0.05    0.27
Q9    1   0.3020  0.8996  0.2157  11.00000  0.05    0.26
Q10   1   0.5533  0.3745  0.8380  11.00000  0.05    0.26
;
_shelx_res_checksum              12916
####################################################################### 
# 
# This file contains crystal structure data downloaded from the 
# Cambridge Structural Database (CSD) hosted by the Cambridge 
# Crystallographic Data Centre (CCDC).
# 
# Full information about CCDC data access policies and citation 
# guidelines are available at http://www.ccdc.cam.ac.uk/access/V1 
# 
# Audit and citation data items may have been added by the CCDC. 
# Please retain this information to preserve the provenance of 
# this file and to allow appropriate attribution of the data. 
# 
#######################################################################

data_5
_database_code_depnum_ccdc_archive 'CCDC 1905546'
loop_
_audit_author_name
_audit_author_address
'M.Kryukova M.Kiskin'
;IGIC
Russia
;
_audit_update_record             
;
2019-03-25 deposited with the CCDC.	2019-07-08 downloaded from the CCDC.
;
_audit_creation_date             2018-04-05
_audit_creation_method           
;
Olex2 1.2
(compiled 2017.08.10 svn.r3458 for OlexSys, GUI svn.r5381)
;
_shelx_SHELXL_version_number     2014/7
_chemical_name_common            ?
_chemical_name_systematic        ?
_chemical_formula_moiety         'C12 H9 Cl2 N5 Zn'
_chemical_formula_sum            'C12 H9 Cl2 N5 Zn'
_chemical_formula_weight         359.53
_chemical_melting_point          ?
_chemical_oxdiff_formula         'Zn Cl2 C20'
loop_
_atom_type_symbol
_atom_type_description
_atom_type_scat_dispersion_real
_atom_type_scat_dispersion_imag
_atom_type_scat_source
C C 0.0181 0.0091 'International Tables Vol C Tables 4.2.6.8 and 6.1.1.4'
H H 0.0000 0.0000 'International Tables Vol C Tables 4.2.6.8 and 6.1.1.4'
Cl Cl 0.3639 0.7018 'International Tables Vol C Tables 4.2.6.8 and 6.1.1.4'
N N 0.0311 0.0180 'International Tables Vol C Tables 4.2.6.8 and 6.1.1.4'
Zn Zn -1.5491 0.6778 'International Tables Vol C Tables 4.2.6.8 and 6.1.1.4'

_shelx_space_group_comment       
;
The symmetry employed for this shelxl refinement is uniquely defined
by the following loop, which should always be used as a source of
symmetry information in preference to the above space-group names.
They are only intended as comments.
;
_space_group_crystal_system      monoclinic
_space_group_IT_number           11
_space_group_name_H-M_alt        'P 1 21/m 1'
_space_group_name_Hall           '-P 2yb'
loop_
_space_group_symop_operation_xyz
'x, y, z'
'-x, y+1/2, -z'
'-x, -y, -z'
'x, -y-1/2, z'

_cell_length_a                   8.8612(4)
_cell_length_b                   7.1511(3)
_cell_length_c                   11.5516(5)
_cell_angle_alpha                90
_cell_angle_beta                 95.301(4)
_cell_angle_gamma                90
_cell_volume                     728.86(5)
_cell_formula_units_Z            2
_cell_measurement_reflns_used    7055
_cell_measurement_temperature    100(2)
_cell_measurement_theta_max      71.6050
_cell_measurement_theta_min      3.7810
_shelx_estimated_absorpt_T_max   0.601
_shelx_estimated_absorpt_T_min   0.484
_exptl_absorpt_coefficient_mu    5.663
_exptl_absorpt_correction_T_max  1.00000
_exptl_absorpt_correction_T_min  0.79276
_exptl_absorpt_correction_type   multi-scan
_exptl_absorpt_process_details   
;
CrysAlisPro 1.171.39.35a (Rigaku Oxford Diffraction, 2017)
Empirical absorption correction using spherical harmonics,
 implemented in SCALE3 ABSPACK scaling algorithm.
;
_exptl_absorpt_special_details   ?
_exptl_crystal_colour            'clear colourless'
_exptl_crystal_colour_lustre     clear
_exptl_crystal_colour_modifier   .
_exptl_crystal_colour_primary    colourless
_exptl_crystal_density_diffrn    1.638
_exptl_crystal_density_meas      ?
_exptl_crystal_density_method    ?
_exptl_crystal_description       plate
_exptl_crystal_F_000             360
_exptl_crystal_size_max          0.15
_exptl_crystal_size_mid          0.15
_exptl_crystal_size_min          0.1
_exptl_transmission_factor_max   ?
_exptl_transmission_factor_min   ?
_diffrn_reflns_av_R_equivalents  ?
_diffrn_reflns_av_unetI/netI     0.0215
_diffrn_reflns_Laue_measured_fraction_full 1.000
_diffrn_reflns_Laue_measured_fraction_max 0.999
_diffrn_reflns_limit_h_max       10
_diffrn_reflns_limit_h_min       -10
_diffrn_reflns_limit_k_max       8
_diffrn_reflns_limit_k_min       -8
_diffrn_reflns_limit_l_max       14
_diffrn_reflns_limit_l_min       -14
_diffrn_reflns_number            4990
_diffrn_reflns_point_group_measured_fraction_full 1.000
_diffrn_reflns_point_group_measured_fraction_max 0.999
_diffrn_reflns_theta_full        67.684
_diffrn_reflns_theta_max         71.924
_diffrn_reflns_theta_min         3.843
_diffrn_ambient_temperature      100(2)
_diffrn_detector                 'CCD plate'
_diffrn_detector_area_resol_mean ?
_diffrn_detector_type            HyPix3000
_diffrn_measured_fraction_theta_full 1.000
_diffrn_measured_fraction_theta_max 0.999
_diffrn_measurement_details      
;
List of Runs (angles in degrees, time in seconds):

  # Type    Start    End  Width  t~exp~   \w     \q     \k     \f   Frames
#--------------------------------------------------------------------------
  1  \w    -11.00  19.00   0.50    1.08    --  -41.35  80.00 122.00   60
  2  \w    -43.00 -14.00   0.50    1.08    --  -41.35  80.00 122.00   58
  3  \w     80.00 157.00   0.50    4.33    --  101.00  80.00 122.00  154
  4  \w     47.00 102.00   0.50    4.33    --  101.00 -80.00  -1.00  110
  5  \w    -49.00  23.00   0.50    1.08    --  -41.35  32.00-120.00  144
  6  \w    -17.00  25.00   0.50    1.08    --  -41.35  21.00  30.00   84
  7  \w   -102.00 -24.00   0.50    1.08    --  -41.35 -54.00  30.00  156
  8  \w     73.00  99.00   0.50    1.08    --   41.35  43.00 -90.00   52
  9  \w     35.00  61.00   0.50    1.08    --   41.35  43.00 -90.00   52
 10  \w     31.00  56.00   0.50    1.08    --   41.35 -11.00  60.00   50
 11  \w     79.00 105.00   0.50    1.08    --   41.35  32.00  60.00   52
 12  \w    -31.00  -5.00   0.50    1.08    --   41.35 -11.00  60.00   52
 13  \w     36.00  66.00   0.50    1.08    --   41.35  32.00  60.00   60
 14  \w     28.00  53.00   0.50    1.08    --   41.35 -80.00  -1.00   50
 15  \w     35.00 115.00   0.50    4.33    --  101.00-111.00-120.00  160
 16  \w     93.00 119.00   0.50    4.33    --  101.00 -68.00-120.00   52
 17  \w     80.00 152.00   0.50    4.33    --  101.00  68.00 150.00  144
 18  \w     88.00 133.00   0.50    4.33    --  101.00  42.00-120.00   90
 19  \w     83.00 126.00   0.50    4.33    --  101.00 -77.00  90.00   86
 20  \w     44.00  70.00   0.50    4.33    --  101.00 -77.00  90.00   52
 21  \w     53.00 113.00   0.50    4.33    --  101.00 -42.00 -30.00  120
 22  \w    121.00 147.00   0.50    4.33    --  101.00  68.00   0.00   52
 23  \w     80.00 105.00   0.50    4.33    --  101.00  68.00   0.00   50
 24  \w    118.00 155.00   0.50    4.33    --  101.00  93.00-120.00   74
 25  \w     61.00 120.00   0.50    4.33    --  101.00 -59.00   0.00  118
 26  \w     90.00 152.00   0.50    4.33    --  101.00 111.00   0.00  124
 27  \w     44.00 108.00   0.50    4.33    --  101.00 -50.00  90.00  128
 28  \w     90.00 151.00   0.50    4.33    --  101.00  59.00-180.00  122
 29  \w     40.00 106.00   0.50    1.08    --   41.35  77.00-180.00  132
 30  \w     -5.00  21.00   0.50    1.08    --  -41.35  21.00 120.00   52
 31  \w    -83.00 -58.00   0.50    1.08    --  -41.35 -54.00-180.00   50
 32  \w    -44.00  -9.00   0.50    1.08    --  -41.35  21.00 120.00   70
 33  \w    -49.00 -24.00   0.50    1.08    --  -41.35 -54.00-180.00   50
 34  \w    -21.00  27.00   0.50    1.08    --   41.35 -32.00   0.00   96
 35  \w     26.00  63.00   0.50    1.08    --   41.35 -77.00-180.00   74
 36  \w      1.00  26.00   0.50    1.08    --   41.35 -32.00  30.00   50
 37  \w     37.00  62.00   0.50    4.33    --  101.00-111.00 -30.00   50
 38  \w    120.00 155.00   0.50    4.33    --  101.00  59.00-150.00   70
 39  \w     37.00  63.00   0.50    4.33    --  101.00-111.00  60.00   52
 40  \w     75.00 101.00   0.50    4.33    --  101.00 -25.00 -60.00   52
 41  \w     77.00 102.00   0.50    4.33    --  101.00  77.00  90.00   50
 42  \w    115.00 155.00   0.50    4.33    --  101.00  77.00  90.00   80
 43  \w     80.00 105.00   0.50    4.33    --  101.00  77.00  30.00   50
 44  \w     40.00  65.00   0.50    4.33    --  101.00 -25.00 -60.00   50
 45  \w     83.00 116.00   0.50    4.33    --  101.00  59.00-150.00   66
 46  \w     77.00 110.00   0.50    4.33    --  101.00-111.00 120.00   66
 47  \w    126.00 152.00   0.50    4.33    --  101.00  42.00   0.00   52
 48  \w    120.00 146.00   0.50    4.33    --  101.00  77.00  30.00   52
 49  \w     83.00 109.00   0.50    4.33    --  101.00  59.00-120.00   52
 50  \w     79.00 113.00   0.50    4.33    --  101.00-111.00  60.00   68
 51  \w     44.00  80.00   0.50    4.33    --  101.00-133.00 -30.00   72
 52  \w     96.00 122.00   0.50    4.33    --  101.00-133.00 -30.00   52
 53  \w     70.00  96.00   0.50    4.33    --  101.00 133.00-120.00   52
 54  \w    119.00 153.00   0.50    4.33    --  101.00 133.00-120.00   68
 55  \w     35.00  61.00   0.50    4.33    --  101.00 -17.00 -90.00   52
 56  \w     87.00 113.00   0.50    4.33    --  101.00 -17.00 -90.00   52
 57  \w     99.00 157.00   0.50    4.33    --  101.00  93.00  90.00  116
 58  \w     89.00 115.00   0.50    4.33    --  101.00  68.00-120.00   52
 59  \w    132.00 157.00   0.50    4.33    --  101.00  68.00-120.00   50
 60  \w    130.00 155.00   0.50    4.33    --  101.00  33.00-120.00   50
 61  \w    131.00 156.00   0.50    4.33    --  101.00  59.00  90.00   50
 62  \w     89.00 114.00   0.50    4.33    --  101.00 -42.00   0.00   50
 63  \w     80.00 105.00   0.50    4.33    --  101.00  68.00  30.00   50
 64  \w     86.00 150.00   0.50    4.33    --  101.00  50.00 -90.00  128
 65  \w     40.00  66.00   0.50    1.08    --   41.35-105.00 109.00   52
 66  \w     -4.00  22.00   0.50    1.08    --  -41.35  65.00 120.00   52
 67  \w     -9.00  17.00   0.50    1.08    --  -41.35 104.00 -60.00   52
 68  \w    -59.00 -33.00   0.50    1.08    --  -41.35 104.00 -60.00   52
 69  \w    -54.00 -28.00   0.50    1.08    --  -41.35  65.00 120.00   52
 70  \w      5.00  39.00   0.50    1.08    --   41.35 -32.00-120.00   68
 71  \w    -23.00   3.00   0.50    1.08    --   41.35 -32.00-120.00   52
 72  \w     27.00  59.00   0.50    1.08    --   41.35 -65.00 -90.00   64
 73  \w     -8.00  17.00   0.50    1.08    --   41.35 -65.00 -90.00   50
 74  \w     55.00 102.00   0.50    4.33    --  101.00-133.00-180.00   94
 75  \w     67.00 118.00   0.50    4.33    --  101.00 -59.00  90.00  102
 76  \w     72.00  98.00   0.50    4.33    --  101.00-111.00  30.00   52
 77  \w     91.00 116.00   0.50    4.33    --  101.00-133.00  30.00   50
 78  \w     70.00  96.00   0.50    4.33    --  101.00-111.00 -90.00   52
 79  \w     74.00 104.00   0.50    4.33    --  101.00 -33.00-180.00   60
 80  \w     59.00  85.00   0.50    4.33    --  101.00-133.00  30.00   52
 81  \w     52.00 121.00   0.50    4.33    --  101.00 -68.00-150.00  138
 82  \w     16.00  41.00   0.50    1.08    --   41.35  77.00-180.00   50
 83  \w    -43.00 -18.00   0.50    1.08    --    8.00 130.00 163.29   50
 84  \w    -21.00   4.00   0.50    1.08    --   20.00 114.00 -40.80   50
 85  \w    -11.00  14.00   0.50    1.08    --   24.00 102.00-134.92   50
 86  \w    -11.00  14.00   0.50    1.08    --   24.00 102.00   7.03   50
 87  \w     -1.00  24.00   0.50    1.08    --   28.00  89.00 -51.41   50
 88  \w      3.00  28.00   0.50    1.08    --   32.00  90.00 117.81   50
 89  \w      3.00  28.00   0.50    1.08    --   32.00  89.00  85.21   50
 90  \w      9.00  34.00   0.50    1.08    --   36.00  85.00-107.13   50
 91  \w      9.00  34.00   0.50    1.08    --   36.00  85.00  66.24   50
 92  \w      9.00  34.00   0.50    1.08    --   36.00  85.00-157.85   50
 93  \w     15.00  40.00   0.50    1.08    --   40.00  80.00  18.33   50
 94  \w     19.00  44.00   0.50    1.08    --   44.00  80.00  48.33   50
 95  \w     19.00  44.00   0.50    1.08    --   44.00  79.00  88.18   50
 96  \w     19.00  44.00   0.50    1.08    --   44.00  82.00 -75.72   50
 97  \w     25.00  51.00   0.50    1.08    --   48.00  77.00-143.14   52
 98  \w     25.00  51.00   0.50    1.08    --   48.00  75.00  12.98   52
 99  \w     23.00  66.00   0.50    1.08    --   48.00  76.00-104.81   86
100  \w     23.00  48.00   0.50    1.08    --   48.00  77.00 -35.86   50
101  \w     38.00  64.00   0.50    1.08    --   52.00  76.00-116.43   52
102  \w     35.00  61.00   0.50    1.08    --   52.00  77.00 169.81   52
103  \w     33.00  84.00   0.50    1.08    --   52.00  61.00 -30.81  102
104  \w     34.00  82.00   0.50    1.08    --   56.00  76.00 116.58   96
105  \w     31.00  56.00   0.50    1.08    --   56.00  76.00 110.08   50
106  \w     35.00  61.00   0.50    1.08    --   60.00  76.00  56.82   52
107  \w     35.00  63.00   0.50    1.08    --   60.00  77.00 150.77   56
108  \w     42.00  67.00   0.50    1.08    --   64.00  71.00  -4.63   50
109  \w     44.00  73.00   0.50    1.08    --   68.00  76.00  15.37   58
110  \w     97.00 123.00   0.50    1.08    --   68.00  76.00  15.37   52
111  \w     47.00  77.00   0.50    4.33    --   72.00  76.00-179.98   60
112  \w     54.00  81.00   0.50    4.33    --   72.00  58.00-123.79   54
113  \w     51.00  77.00   0.50    4.33    --   72.00  67.00  93.97   52
114  \w     56.00  82.00   0.50    4.33    --   76.00  72.00  51.38   52
115  \w     59.00  85.00   0.50    4.33    --   76.00  55.00 -11.23   52
116  \w     61.00  87.00   0.50    4.33    --   80.00  60.00 -97.38   52
117  \w     68.00  94.00   0.50    4.33    --   88.00  64.00-102.73   52
118  \w    117.00 143.00   0.50    4.33    --   88.00  77.00 131.31   52
119  \w     63.00  88.00   0.50    4.33    --   88.00  77.00 131.31   50
120  \w    132.00 157.00   0.50    4.33    --  101.00  77.00   0.00   50
121  \w     76.00 124.00   0.50    4.33    --  101.00  77.00   0.00   96
122  \w     76.00 144.00   0.50    4.33    --  101.00  77.00 -60.00  136
123  \w     76.00 104.00   0.50    4.33    --  101.00  77.00 -30.00   56
124  \w     80.00 106.00   0.50    4.33    --  101.00  68.00 -30.00   52
125  \w     78.00 146.00   0.50    4.33    --  101.00  72.00  80.47  136
126  \w     77.00 103.00   0.50    4.33    --  101.00 -25.00  90.00   52
127  \w     47.00  75.00   0.50    4.33    --  101.00 -25.00  90.00   56
128  \w     78.00 104.00   0.50    4.33    --  101.00  77.00 150.00   52
129  \w    132.00 157.00   0.50    4.33    --  101.00  93.00  30.00   50
130  \w    114.00 140.00   0.50    4.33    --  101.00  50.00 -60.00   52
131  \w     85.00 111.00   0.50    4.33    --  101.00  50.00 -60.00   52
132  \w     98.00 124.00   0.50    4.33    --  101.00  93.00  30.00   52
133  \w     76.00 102.00   0.50    4.33    --  101.00  77.00-150.00   52
134  \w     78.00 104.00   0.50    4.33    --  101.00 -42.00 -90.00   52
135  \w     69.00  94.00   0.50    4.33    --  101.00 -33.00 120.00   50
136  \w     40.00  65.00   0.50    4.33    --  101.00 -33.00 120.00   50
137  \w    109.00 148.00   0.50    4.33    --  101.00  68.00 -30.00   78
138  \w    126.00 157.00   0.50    4.33    --  101.00  77.00 -90.00   62
139  \w     85.00 117.00   0.50    4.33    --  101.00  59.00 120.00   64
140  \w     77.00 143.00   0.50    4.33    --  101.00  77.00  60.00  132
141  \w     76.00 102.00   0.50    4.33    --  101.00  77.00-180.00   52
142  \w     76.00 101.00   0.50    4.33    --  101.00  77.00 -90.00   50
;
_diffrn_measurement_device       'four-circle diffractometer'
_diffrn_measurement_device_type  
'SuperNova, Single source at offset/far, HyPix3000'
_diffrn_measurement_method       '\w scans'
_diffrn_orient_matrix_type       
'CrysAlisPro convention (1999,Acta A55,543-557)'
_diffrn_orient_matrix_UB_11      0.0189181000
_diffrn_orient_matrix_UB_12      0.0909510000
_diffrn_orient_matrix_UB_13      0.1213346000
_diffrn_orient_matrix_UB_21      -0.1066579000
_diffrn_orient_matrix_UB_22      0.1599102000
_diffrn_orient_matrix_UB_23      -0.0442570000
_diffrn_orient_matrix_UB_31      -0.1369516000
_diffrn_orient_matrix_UB_32      -0.1121562000
_diffrn_orient_matrix_UB_33      0.0353959000
_diffrn_radiation_monochromator  mirror
_diffrn_radiation_probe          x-ray
_diffrn_radiation_type           CuK\a
_diffrn_radiation_wavelength     1.54184
_diffrn_source                   'micro-focus sealed X-ray tube'
_diffrn_source_type              'SuperNova (Cu) X-ray Source'
_reflns_Friedel_coverage         0.000
_reflns_Friedel_fraction_full    .
_reflns_Friedel_fraction_max     .
_reflns_number_gt                4354
_reflns_number_total             4990
_reflns_special_details          
;
 _reflns_Friedel_fraction is defined as the number of unique
 Friedel pairs measured divided by the number that would be
 possible theoretically, ignoring centric projections and
 systematic absences.
;
_reflns_threshold_expression     'I > 2\s(I)'
_computing_cell_refinement       'CrysAlisPro 1.171.39.35a (Rigaku OD, 2017)'
_computing_data_collection       'CrysAlisPro 1.171.39.35a (Rigaku OD, 2017)'
_computing_data_reduction        'CrysAlisPro 1.171.39.35a (Rigaku OD, 2017)'
_computing_molecular_graphics    'Olex2 (Dolomanov et al., 2009)'
_computing_publication_material  'Olex2 (Dolomanov et al., 2009)'
_computing_structure_refinement  'ShelXL (Sheldrick, 2015)'
_computing_structure_solution    
;
Superflip (Palatinus & Chapuis, 2007;Palatinus & van der Lee, 2008;
Palatinus et al., 2012)
;
_refine_diff_density_max         0.851
_refine_diff_density_min         -0.723
_refine_diff_density_rms         0.114
_refine_ls_extinction_coef       .
_refine_ls_extinction_method     none
_refine_ls_goodness_of_fit_ref   1.105
_refine_ls_hydrogen_treatment    mixed
_refine_ls_matrix_type           full
_refine_ls_number_parameters     150
_refine_ls_number_reflns         4990
_refine_ls_number_restraints     2
_refine_ls_R_factor_all          0.0491
_refine_ls_R_factor_gt           0.0428
_refine_ls_restrained_S_all      1.105
_refine_ls_shift/su_max          0.000
_refine_ls_shift/su_mean         0.000
_refine_ls_structure_factor_coef Fsqd
_refine_ls_weighting_details     
'w=1/[\s^2^(Fo^2^)+(0.0730P)^2^+1.4000P] where P=(Fo^2^+2Fc^2^)/3'
_refine_ls_weighting_scheme      calc
_refine_ls_wR_factor_gt          0.1444
_refine_ls_wR_factor_ref         0.1492
_refine_special_details          
;
 Refined as a 2-component twin.
;
_olex2_refinement_description    
;
1. Twinned data refinement
 Scales: 0.7588(17)
 0.2412(17)
2. Fixed Uiso
 At 1.2 times of:
  All C(H) groups, All N(H) groups, All N(H,H) groups
3. Restrained distances
 C11-H11
 0.93 with sigma of 0.002
 C8-H8
 0.93 with sigma of 0.002
4. Others
 Fixed Sof: N2AA(0.5) C1AA(0.5) H1AA(0.5) C0AA(0.5) H0AA(0.5) N3AA(0.5)
 H3AA(0.5) C2AA(0.5) C3AA(0.5) C4AA(0.5) N4AA(0.5) H5AA(0.5) N1(0.5)
5.a Aromatic/amide H refined with riding coordinates:
 C3(H3), C5(H5), C22(H22), C37(H37), C1AA(H1AA), C0AA(H0AA), N3AA(H3AA),
 N4AA(H5AA)
;
_atom_sites_solution_hydrogens   mixed
_atom_sites_solution_primary     iterative
_atom_sites_solution_secondary   ?
loop_
_atom_site_label
_atom_site_type_symbol
_atom_site_fract_x
_atom_site_fract_y
_atom_site_fract_z
_atom_site_U_iso_or_equiv
_atom_site_adp_type
_atom_site_occupancy
_atom_site_site_symmetry_order
_atom_site_calc_flag
_atom_site_refinement_flags_posn
_atom_site_refinement_flags_adp
_atom_site_refinement_flags_occupancy
_atom_site_disorder_assembly
_atom_site_disorder_group
Zn1 Zn 0.56442(9) 0.2500 0.24078(7) 0.0234(3) Uani 1 2 d S T P . .
Cl6 Cl 0.69301(13) 0.50551(14) 0.20510(10) 0.0298(3) Uani 1 1 d . . . . .
C1 C 0.2404(8) 0.2500 0.2564(5) 0.0254(13) Uani 1 2 d S T P . .
N0A N 0.3395(6) 0.2500 0.1751(4) 0.0224(10) Uani 1 2 d S T P . .
C3 C 0.2844(8) 0.2500 0.0632(6) 0.0340(15) Uani 1 2 d S T P . .
H3 H 0.3528 0.2500 0.0045 0.041 Uiso 1 2 calc RS T P A .
C5 C 0.1302(9) 0.2500 0.0312(6) 0.049(2) Uani 1 2 d S T P . .
H5 H 0.0942 0.2500 -0.0489 0.058 Uiso 1 2 calc RS T P . .
C8 C 0.7892(8) 0.2500 0.7648(6) 0.0297(14) Uani 1 2 d DS T P . .
C11 C 0.6485(8) 0.2500 0.7007(6) 0.0274(13) Uani 1 2 d DS T P A .
C22 C 0.0287(8) 0.2500 0.1138(6) 0.0324(15) Uani 1 2 d S T P . .
H22 H -0.0773 0.2500 0.0919 0.039 Uiso 1 2 calc RS T P A .
C37 C 0.0838(7) 0.2500 0.2295(6) 0.0281(13) Uani 1 2 d S T P . .
H37 H 0.0168 0.2500 0.2892 0.034 Uiso 1 2 calc RS T P . .
N2AA N 0.2414(8) 0.3024(9) 0.4696(6) 0.0246(19) Uani 0.5 1 d . . . A -1
C1AA C 0.9128(12) 0.3066(14) 0.5904(9) 0.035(2) Uani 0.5 1 d . . . A -1
H1AA H 1.0031 0.3207 0.5529 0.041 Uiso 0.5 1 calc R . . A -1
C0AA C 0.7727(11) 0.3117(13) 0.5263(8) 0.030(2) Uani 0.5 1 d . . . A -1
H0AA H 0.7673 0.3313 0.4447 0.036 Uiso 0.5 1 calc R . . A -1
N3AA N 0.3578(8) 0.3072(9) 0.5549(6) 0.0233(17) Uani 0.5 1 d . . . A -1
H3AA H 0.3460 0.3198 0.6293 0.028 Uiso 0.5 1 calc R . . A -1
C2AA C 0.4938(10) 0.2905(10) 0.5119(7) 0.023(2) Uani 0.5 1 d . . . A -1
C3AA C 0.3124(9) 0.2842(12) 0.3757(7) 0.018(3) Uani 0.5 1 d . . . A -1
C4AA C 0.6393(10) 0.2883(10) 0.5806(7) 0.021(3) Uani 0.5 1 d . . . A -1
N4AA N 0.9201(10) 0.281(3) 0.7095(8) 0.027(5) Uani 0.5 1 d . . . A -1
N1 N 0.4663(7) 0.279(2) 0.3954(5) 0.015(3) Uani 0.5 1 d . . . A -1
H11 H 0.558(4) 0.2500 0.736(5) 0.018 Uiso 1 2 d DRS T P . .
H8 H 0.792(8) 0.2500 0.8455(8) 0.018 Uiso 1 2 d DRS T P . .

loop_
_atom_site_aniso_label
_atom_site_aniso_U_11
_atom_site_aniso_U_22
_atom_site_aniso_U_33
_atom_site_aniso_U_23
_atom_site_aniso_U_13
_atom_site_aniso_U_12
Zn1 0.0182(4) 0.0314(5) 0.0210(4) 0.000 0.0043(3) 0.000
Cl6 0.0281(6) 0.0321(6) 0.0308(6) -0.0015(4) 0.0106(5) -0.0061(4)
C1 0.026(3) 0.031(3) 0.019(3) 0.000 0.002(2) 0.000
N0A 0.019(3) 0.026(2) 0.022(2) 0.000 0.004(2) 0.000
C3 0.023(3) 0.058(4) 0.021(3) 0.000 0.004(3) 0.000
C5 0.030(4) 0.096(7) 0.019(3) 0.000 -0.001(3) 0.000
C8 0.028(4) 0.037(3) 0.023(3) 0.000 0.000(3) 0.000
C11 0.022(3) 0.035(3) 0.025(3) 0.000 0.004(2) 0.000
C22 0.019(3) 0.046(4) 0.030(3) 0.000 -0.005(3) 0.000
C37 0.022(3) 0.037(3) 0.026(3) 0.000 0.003(3) 0.000
N2AA 0.018(3) 0.036(5) 0.020(3) -0.004(2) 0.003(3) -0.003(3)
C1AA 0.024(4) 0.051(7) 0.030(4) 0.000(4) 0.008(4) 0.004(4)
C0AA 0.024(4) 0.045(5) 0.022(4) 0.000(3) 0.005(3) 0.003(4)
N3AA 0.022(4) 0.032(4) 0.016(3) -0.004(2) 0.003(3) -0.002(3)
C2AA 0.022(4) 0.024(7) 0.023(4) -0.002(3) 0.007(3) 0.000(3)
C3AA 0.019(3) 0.011(9) 0.026(4) -0.001(3) 0.003(3) 0.000(3)
C4AA 0.021(4) 0.019(9) 0.024(4) -0.001(3) 0.004(3) 0.000(3)
N4AA 0.022(4) 0.029(15) 0.029(4) 0.002(4) -0.005(3) -0.001(4)
N1 0.020(3) 0.007(10) 0.019(3) -0.003(3) 0.002(2) -0.001(3)

_geom_special_details            
;
 All esds (except the esd in the dihedral angle between two l.s. planes)
 are estimated using the full covariance matrix.  The cell esds are taken
 into account individually in the estimation of esds in distances, angles
 and torsion angles; correlations between esds in cell parameters are only
 used when they are defined by crystal symmetry.  An approximate (isotropic)
 treatment of cell esds is used for estimating esds involving l.s. planes.
;
loop_
_geom_bond_atom_site_label_1
_geom_bond_atom_site_label_2
_geom_bond_distance
_geom_bond_site_symmetry_2
_geom_bond_publ_flag
Zn1 Cl6 2.2122(11) . ?
Zn1 Cl6 2.2122(11) 4_565 ?
Zn1 N0A 2.066(5) . ?
Zn1 N1 2.068(7) . ?
C1 N0A 1.344(8) . ?
C1 C37 1.394(9) . ?
C1 C3AA 1.484(10) . ?
N0A C3 1.339(8) . ?
C3 C5 1.382(11) . ?
C5 C22 1.371(11) . ?
C8 C11 1.391(9) . ?
C8 N4AA 1.392(12) . ?
C11 C4AA 1.409(10) . ?
C22 C37 1.380(9) . ?
N2AA N3AA 1.359(10) . ?
N2AA C3AA 1.310(11) . ?
C1AA C0AA 1.385(14) . ?
C1AA N4AA 1.384(13) . ?
C0AA C4AA 1.399(12) . ?
N3AA C2AA 1.350(11) . ?
C2AA C4AA 1.450(12) . ?
C2AA N1 1.348(10) . ?
C3AA N1 1.363(10) . ?

loop_
_geom_angle_atom_site_label_1
_geom_angle_atom_site_label_2
_geom_angle_atom_site_label_3
_geom_angle
_geom_angle_site_symmetry_1
_geom_angle_site_symmetry_3
_geom_angle_publ_flag
Cl6 Zn1 Cl6 111.37(7) 4_565 . ?
N0A Zn1 Cl6 115.32(7) . . ?
N0A Zn1 Cl6 115.32(7) . 4_565 ?
N0A Zn1 N1 81.3(2) . . ?
N1 Zn1 Cl6 110.1(4) . . ?
N1 Zn1 Cl6 120.5(4) . 4_565 ?
N0A C1 C37 123.1(6) . . ?
N0A C1 C3AA 113.3(6) . . ?
C37 C1 C3AA 122.8(6) . . ?
C1 N0A Zn1 114.5(4) . . ?
C3 N0A Zn1 127.4(5) . . ?
C3 N0A C1 118.1(6) . . ?
N0A C3 C5 121.4(6) . . ?
C22 C5 C3 120.6(7) . . ?
C11 C8 N4AA 120.0(6) . . ?
C8 C11 C4AA 119.4(6) . . ?
C5 C22 C37 118.6(6) . . ?
C22 C37 C1 118.2(6) . . ?
C3AA N2AA N3AA 102.3(7) . . ?
N4AA C1AA C0AA 119.5(9) . . ?
C1AA C0AA C4AA 120.7(8) . . ?
C2AA N3AA N2AA 112.0(7) . . ?
N3AA C2AA C4AA 125.4(7) . . ?
N1 C2AA N3AA 106.7(7) . . ?
N1 C2AA C4AA 128.0(7) . . ?
N2AA C3AA C1 126.0(7) . . ?
N2AA C3AA N1 114.4(7) . . ?
N1 C3AA C1 119.3(7) . . ?
C11 C4AA C2AA 120.5(7) . . ?
C0AA C4AA C11 119.4(8) . . ?
C0AA C4AA C2AA 120.0(8) . . ?
C1AA N4AA C8 120.8(8) . . ?
C2AA N1 Zn1 144.8(6) . . ?
C2AA N1 C3AA 104.6(7) . . ?
C3AA N1 Zn1 110.6(5) . . ?

_shelx_res_file                  
;
    6975-9240_ag37_twin1_hklf4.res created by SHELXL-2014/7

TITL 6975-9240_ag37_twin1_hklf4 in P2(1)
CELL 1.54184 8.861236 7.151078 11.551573 90 95.3011 90
ZERR 2 0.000376 0.000284 0.000486 0 0.004 0
LATT 1
SYMM -X,0.5+Y,-Z
SFAC C H Cl N Zn
UNIT 26 20 4 8 2
DFIX 0.93 0.002 C11 H11
DFIX 0.93 0.002 C8 H8

L.S. 4 0 0
PLAN  20
SIZE 0.1 0.15 0.15
TEMP -173(2)
fmap 2 53
ACTA
REM <olex2.extras>
REM <HklSrc "%.\\6975-9240_ag37_twin1_hklf5.hkl">
REM </olex2.extras>

WGHT    0.073000    1.400000
BASF   0.24119
FVAR       2.35119
ZN1   5    0.564418    0.250000    0.240781    10.50000    0.01823    0.03137 =
         0.02095    0.00000    0.00433    0.00000
CL6   3    0.693015    0.505510    0.205097    11.00000    0.02805    0.03210 =
         0.03077   -0.00145    0.01057   -0.00615
C1    1    0.240361    0.250000    0.256440    10.50000    0.02604    0.03126 =
         0.01892    0.00000    0.00179    0.00000
N0A   4    0.339494    0.250000    0.175129    10.50000    0.01904    0.02620 =
         0.02246    0.00000    0.00380    0.00000
C3    1    0.284399    0.250000    0.063180    10.50000    0.02345    0.05822 =
         0.02083    0.00000    0.00413    0.00000
AFIX  43
H3    2    0.352790    0.250000    0.004508    10.50000   -1.20000
AFIX   0
C5    1    0.130219    0.250000    0.031172    10.50000    0.02988    0.09566 =
         0.01944    0.00000   -0.00076    0.00000
AFIX  43
H5    2    0.094220    0.250000   -0.048886    10.50000   -1.20000
AFIX   0
C8    1    0.789234    0.250000    0.764807    10.50000    0.02843    0.03733 =
         0.02297    0.00000   -0.00031    0.00000
C11   1    0.648464    0.250000    0.700705    10.50000    0.02186    0.03545 =
         0.02515    0.00000    0.00355    0.00000
C22   1    0.028733    0.250000    0.113829    10.50000    0.01899    0.04648 =
         0.03026    0.00000   -0.00487    0.00000
AFIX  43
H22   2   -0.077272    0.250000    0.091912    10.50000   -1.20000
AFIX   0
C37   1    0.083773    0.250000    0.229510    10.50000    0.02219    0.03669 =
         0.02550    0.00000    0.00339    0.00000
AFIX  43
H37   2    0.016800    0.250000    0.289157    10.50000   -1.20000
AFIX   0
PART -1
N2AA  4    0.241445    0.302427    0.469628    10.50000    0.01768    0.03624 =
         0.02010   -0.00369    0.00274   -0.00294
C1AA  1    0.912767    0.306637    0.590396    10.50000    0.02391    0.05051 =
         0.03020    0.00012    0.00812    0.00360
AFIX  43
H1AA  2    1.003060    0.320684    0.552850    10.50000   -1.20000
AFIX   0
C0AA  1    0.772738    0.311733    0.526318    10.50000    0.02378    0.04457 =
         0.02211    0.00005    0.00453    0.00325
AFIX  43
H0AA  2    0.767302    0.331345    0.444700    10.50000   -1.20000
AFIX   0
N3AA  4    0.357839    0.307248    0.554852    10.50000    0.02153    0.03243 =
         0.01624   -0.00364    0.00308   -0.00156
AFIX  43
H3AA  2    0.345980    0.319783    0.629252    10.50000   -1.20000
AFIX   0
C2AA  1    0.493808    0.290540    0.511918    10.50000    0.02249    0.02406 =
         0.02271   -0.00175    0.00681   -0.00050
C3AA  1    0.312383    0.284151    0.375671    10.50000    0.01923    0.01085 =
         0.02563   -0.00119    0.00333    0.00012
C4AA  1    0.639280    0.288296    0.580574    10.50000    0.02130    0.01897 =
         0.02367   -0.00073    0.00379   -0.00035
N4AA  1    0.920106    0.280923    0.709537    10.50000    0.02163    0.02939 =
         0.02938    0.00183   -0.00474   -0.00085
AFIX  43
H5AA  2    1.015650    0.284417    0.754161    10.50000   -1.20000
AFIX   0
N1    4    0.466312    0.278543    0.395447    10.50000    0.01985    0.00706 =
         0.01942   -0.00340    0.00242   -0.00075
PART 0
H11   2    0.558353    0.250000    0.736086    10.50000   -1.20000
H8    2    0.792083    0.250000    0.845496    10.50000   -1.20000
HKLF 5

REM  6975-9240_ag37_twin1_hklf4 in P2(1)
REM R1 =  0.0428 for    4354 Fo > 4sig(Fo)  and  0.0491 for all    4990 data
REM    150 parameters refined using      2 restraints

END

WGHT      0.0676      1.1981

REM Highest difference peak  0.851,  deepest hole -0.723,  1-sigma level  0.114
Q1    1  -0.1425  0.2500  0.2576  10.50000  0.05    0.85
Q2    1   0.5619  0.2500  0.1519  10.50000  0.05    0.57
Q3    1   0.3409  0.2500  0.2163  10.50000  0.05    0.54
Q4    1   0.9137  0.2500  0.6390  10.50000  0.05    0.52
Q5    1   0.4344  0.2500  0.7636  10.50000  0.05    0.51
Q6    1   0.6213  0.3627  0.1830  11.00000  0.05    0.48
Q7    1   0.5564  0.2500  0.3354  10.50000  0.05    0.45
Q8    1   1.0431  0.2500  0.5447  10.50000  0.05    0.43
Q9    1   0.5555  0.0174  0.8035  11.00000  0.05    0.37
Q10   1   0.2488  0.2500  0.1679  10.50000  0.05    0.37
Q11   1   0.1637  0.2500  0.4859  10.50000  0.05    0.37
Q12   1   0.1178  0.2500  0.2217  10.50000  0.05    0.35
Q13   1   0.5386  0.2500  0.7844  10.50000  0.05    0.35
Q14   1   0.0997  0.2500  0.1683  10.50000  0.05    0.34
Q15   1   0.6113  0.2500  0.9752  10.50000  0.05    0.34
Q16   1   0.7118  0.2500  0.5554  10.50000  0.05    0.34
Q17   1   1.0541  0.2500  0.4619  10.50000  0.05    0.34
Q18   1   1.0909  0.5072  0.7934  11.00000  0.05    0.33
Q19   1   0.6555  0.2500  0.3435  10.50000  0.05    0.32
Q20   1   0.1821  0.2500  0.0363  10.50000  0.05    0.32
;
_shelx_res_checksum              25530
_olex2_submission_special_instructions 'No special instructions were received'
_oxdiff_exptl_absorpt_empirical_details 
;
Empirical correction (ABSPACK) includes:
- Absorption correction using spherical harmonics
- Frame scaling
;
_oxdiff_exptl_absorpt_empirical_full_max 1.779
_oxdiff_exptl_absorpt_empirical_full_min 0.536
_oxdiff_twin_integration_method  simultaneous
_oxdiff_twin_items               2
loop_
_twin_individual_id
_twin_individual_mass_fraction_refined
_oxdiff_twin_reflns_isolated
_oxdiff_twin_reflns_overlapped
_twin_individual_twin_lattice_type
_twin_individual_twin_matrix_11
_twin_individual_twin_matrix_12
_twin_individual_twin_matrix_13
_twin_individual_twin_matrix_21
_twin_individual_twin_matrix_22
_twin_individual_twin_matrix_23
_twin_individual_twin_matrix_31
_twin_individual_twin_matrix_32
_twin_individual_twin_matrix_33
1 0.7588(17) 9215 3251 ref 1.0000 0.0000 0.0000 0.0000 1.0000 0.0000 0.0000
0.0000 1.0000
2 0.2412(17) 9223 3251 nmt 1.0007 -0.0006 -0.0002 0.0005 -1.0000 0.0004 -0.2424
-0.0007 -1.0003

_twin_special_details            
;
Component 2 rotated by -179.9624\% 
 around [0.99 0.00 -0.12] (reciprocal) or [1.00 0.00 -0.00] (direct)
;
